# Supplementary material for: Extreme restructuring of cis-regulatory regions controlling a deeply conserved plant stem cell regulator
Source: PLoS Genet. 2024 Mar 4;20(3):e1011174. doi: 10.1371/journal.pgen.1011174 (PMC10911594; doi:10.1371/journal.pgen.1011174)
Supplement: S1 Data — (XLSX) [file pgen.1011174.s005.xlsx]

## Sheet: Arabidopsis
S1 Data. Arabidopsis and tomato locule phenotyping raw counts. Arabidopsis.
Genotype	Plant Number	Locule Number	Year	Figure
WT	1	2	2022	Fig 2, Fig 3
WT	1	2	2022	Fig 2, Fig 3
WT	1	2	2022	Fig 2, Fig 3
WT	1	2	2022	Fig 2, Fig 3
WT	1	2	2022	Fig 2, Fig 3
WT	1	2	2022	Fig 2, Fig 3
WT	1	2	2022	Fig 2, Fig 3
WT	1	2	2022	Fig 2, Fig 3
WT	1	2	2022	Fig 2, Fig 3
WT	1	2	2022	Fig 2, Fig 3
WT	1	2	2022	Fig 2, Fig 3
WT	1	2	2022	Fig 2, Fig 3
WT	1	2	2022	Fig 2, Fig 3
WT	1	2	2022	Fig 2, Fig 3
WT	2	2	2022	Fig 2, Fig 3
WT	2	2	2022	Fig 2, Fig 3
WT	2	2	2022	Fig 2, Fig 3
WT	2	2	2022	Fig 2, Fig 3
WT	2	2	2022	Fig 2, Fig 3
WT	2	2	2022	Fig 2, Fig 3
WT	2	2	2022	Fig 2, Fig 3
WT	2	2	2022	Fig 2, Fig 3
WT	2	2	2022	Fig 2, Fig 3
WT	2	2	2022	Fig 2, Fig 3
WT	2	2	2022	Fig 2, Fig 3
WT	2	2	2022	Fig 2, Fig 3
WT	2	2	2022	Fig 2, Fig 3
WT	2	2	2022	Fig 2, Fig 3
WT	3	2	2022	Fig 2, Fig 3
WT	3	2	2022	Fig 2, Fig 3
WT	3	2	2022	Fig 2, Fig 3
WT	3	2	2022	Fig 2, Fig 3
WT	3	2	2022	Fig 2, Fig 3
WT	3	2	2022	Fig 2, Fig 3
WT	3	2	2022	Fig 2, Fig 3
WT	3	2	2022	Fig 2, Fig 3
WT	3	2	2022	Fig 2, Fig 3
WT	3	2	2022	Fig 2, Fig 3
WT	3	2	2022	Fig 2, Fig 3
WT	3	2	2022	Fig 2, Fig 3
WT	3	2	2022	Fig 2, Fig 3
WT	3	2	2022	Fig 2, Fig 3
WT	4	2	2022	Fig 2, Fig 3
WT	4	2	2022	Fig 2, Fig 3
WT	4	2	2022	Fig 2, Fig 3
WT	4	2	2022	Fig 2, Fig 3
WT	4	2	2022	Fig 2, Fig 3
WT	4	2	2022	Fig 2, Fig 3
WT	4	2	2022	Fig 2, Fig 3
WT	4	2	2022	Fig 2, Fig 3
WT	4	2	2022	Fig 2, Fig 3
WT	4	2	2022	Fig 2, Fig 3
WT	4	2	2022	Fig 2, Fig 3
WT	4	2	2022	Fig 2, Fig 3
WT	4	2	2022	Fig 2, Fig 3
WT	4	2	2022	Fig 2, Fig 3
WT	5	2	2022	Fig 2, Fig 3
WT	5	2	2022	Fig 2, Fig 3
WT	5	2	2022	Fig 2, Fig 3
WT	5	2	2022	Fig 2, Fig 3
WT	5	2	2022	Fig 2, Fig 3
WT	5	2	2022	Fig 2, Fig 3
WT	5	2	2022	Fig 2, Fig 3
WT	5	2	2022	Fig 2, Fig 3
WT	5	2	2022	Fig 2, Fig 3
WT	5	2	2022	Fig 2, Fig 3
WT	5	2	2022	Fig 2, Fig 3
WT	5	2	2022	Fig 2, Fig 3
WT	5	2	2022	Fig 2, Fig 3
WT	5	2	2022	Fig 2, Fig 3
WT	6	2	2022	Fig 2, Fig 3
WT	6	2	2022	Fig 2, Fig 3
WT	6	2	2022	Fig 2, Fig 3
WT	6	2	2022	Fig 2, Fig 3
WT	6	2	2022	Fig 2, Fig 3
WT	6	2	2022	Fig 2, Fig 3
WT	6	2	2022	Fig 2, Fig 3
WT	6	2	2022	Fig 2, Fig 3
WT	6	2	2022	Fig 2, Fig 3
WT	6	2	2022	Fig 2, Fig 3
WT	6	2	2022	Fig 2, Fig 3
WT	6	2	2022	Fig 2, Fig 3
WT	6	2	2022	Fig 2, Fig 3
WT	6	2	2022	Fig 2, Fig 3
WT	7	2	2022	Fig 2, Fig 3
WT	7	2	2022	Fig 2, Fig 3
WT	7	2	2022	Fig 2, Fig 3
WT	7	2	2022	Fig 2, Fig 3
WT	7	2	2022	Fig 2, Fig 3
WT	7	2	2022	Fig 2, Fig 3
WT	7	2	2022	Fig 2, Fig 3
WT	7	2	2022	Fig 2, Fig 3
WT	7	2	2022	Fig 2, Fig 3
WT	7	2	2022	Fig 2, Fig 3
WT	7	2	2022	Fig 2, Fig 3
WT	7	2	2022	Fig 2, Fig 3
WT	7	2	2022	Fig 2, Fig 3
WT	7	2	2022	Fig 2, Fig 3
WT	8	2	2022	Fig 2, Fig 3
WT	8	2	2022	Fig 2, Fig 3
WT	8	2	2022	Fig 2, Fig 3
WT	8	2	2022	Fig 2, Fig 3
WT	8	2	2022	Fig 2, Fig 3
WT	8	2	2022	Fig 2, Fig 3
WT	8	2	2022	Fig 2, Fig 3
WT	8	2	2022	Fig 2, Fig 3
WT	8	2	2022	Fig 2, Fig 3
WT	8	2	2022	Fig 2, Fig 3
WT	8	2	2022	Fig 2, Fig 3
WT	8	2	2022	Fig 2, Fig 3
WT	8	2	2022	Fig 2, Fig 3
WT	8	2	2022	Fig 2, Fig 3
WT	9	2	2022	Fig 2, Fig 3
WT	9	2	2022	Fig 2, Fig 3
WT	9	2	2022	Fig 2, Fig 3
WT	9	2	2022	Fig 2, Fig 3
WT	9	2	2022	Fig 2, Fig 3
WT	9	2	2022	Fig 2, Fig 3
WT	9	2	2022	Fig 2, Fig 3
WT	9	2	2022	Fig 2, Fig 3
WT	9	2	2022	Fig 2, Fig 3
WT	9	2	2022	Fig 2, Fig 3
WT	9	2	2022	Fig 2, Fig 3
WT	9	2	2022	Fig 2, Fig 3
WT	9	2	2022	Fig 2, Fig 3
WT	9	2	2022	Fig 2, Fig 3
WT	10	2	2022	Fig 2, Fig 3
WT	10	2	2022	Fig 2, Fig 3
WT	10	2	2022	Fig 2, Fig 3
WT	10	2	2022	Fig 2, Fig 3
WT	10	2	2022	Fig 2, Fig 3
WT	10	2	2022	Fig 2, Fig 3
WT	10	2	2022	Fig 2, Fig 3
WT	10	2	2022	Fig 2, Fig 3
WT	10	2	2022	Fig 2, Fig 3
WT	10	2	2022	Fig 2, Fig 3
WT	10	2	2022	Fig 2, Fig 3
WT	10	2	2022	Fig 2, Fig 3
WT	10	2	2022	Fig 2, Fig 3
WT	10	2	2022	Fig 2, Fig 3
AtCLV3Reg5'-1	1	2	2022	Fig 2
AtCLV3Reg5'-1	1	2	2022	Fig 2
AtCLV3Reg5'-1	1	2	2022	Fig 2
AtCLV3Reg5'-1	1	2	2022	Fig 2
AtCLV3Reg5'-1	1	2	2022	Fig 2
AtCLV3Reg5'-1	1	2	2022	Fig 2
AtCLV3Reg5'-1	1	2	2022	Fig 2
AtCLV3Reg5'-1	1	2	2022	Fig 2
AtCLV3Reg5'-1	1	2	2022	Fig 2
AtCLV3Reg5'-1	1	2	2022	Fig 2
AtCLV3Reg5'-1	1	2	2022	Fig 2
AtCLV3Reg5'-1	1	2	2022	Fig 2
AtCLV3Reg5'-1	1	2	2022	Fig 2
AtCLV3Reg5'-1	1	2	2022	Fig 2
AtCLV3Reg5'-1	2	2	2022	Fig 2
AtCLV3Reg5'-1	2	2	2022	Fig 2
AtCLV3Reg5'-1	2	2	2022	Fig 2
AtCLV3Reg5'-1	2	2	2022	Fig 2
AtCLV3Reg5'-1	2	2	2022	Fig 2
AtCLV3Reg5'-1	2	2	2022	Fig 2
AtCLV3Reg5'-1	2	2	2022	Fig 2
AtCLV3Reg5'-1	2	2	2022	Fig 2
AtCLV3Reg5'-1	2	2	2022	Fig 2
AtCLV3Reg5'-1	2	2	2022	Fig 2
AtCLV3Reg5'-1	2	2	2022	Fig 2
AtCLV3Reg5'-1	2	2	2022	Fig 2
AtCLV3Reg5'-1	2	2	2022	Fig 2
AtCLV3Reg5'-1	2	2	2022	Fig 2
AtCLV3Reg5'-1	3	2	2022	Fig 2
AtCLV3Reg5'-1	3	2	2022	Fig 2
AtCLV3Reg5'-1	3	2	2022	Fig 2
AtCLV3Reg5'-1	3	2	2022	Fig 2
AtCLV3Reg5'-1	3	2	2022	Fig 2
AtCLV3Reg5'-1	3	2	2022	Fig 2
AtCLV3Reg5'-1	3	2	2022	Fig 2
AtCLV3Reg5'-1	3	2	2022	Fig 2
AtCLV3Reg5'-1	3	2	2022	Fig 2
AtCLV3Reg5'-1	3	2	2022	Fig 2
AtCLV3Reg5'-1	3	2	2022	Fig 2
AtCLV3Reg5'-1	3	2	2022	Fig 2
AtCLV3Reg5'-1	3	2	2022	Fig 2
AtCLV3Reg5'-1	3	2	2022	Fig 2
AtCLV3Reg5'-1	4	2	2022	Fig 2
AtCLV3Reg5'-1	4	2	2022	Fig 2
AtCLV3Reg5'-1	4	2	2022	Fig 2
AtCLV3Reg5'-1	4	2	2022	Fig 2
AtCLV3Reg5'-1	4	2	2022	Fig 2
AtCLV3Reg5'-1	4	2	2022	Fig 2
AtCLV3Reg5'-1	4	2	2022	Fig 2
AtCLV3Reg5'-1	4	2	2022	Fig 2
AtCLV3Reg5'-1	4	2	2022	Fig 2
AtCLV3Reg5'-1	4	2	2022	Fig 2
AtCLV3Reg5'-1	4	2	2022	Fig 2
AtCLV3Reg5'-1	4	2	2022	Fig 2
AtCLV3Reg5'-1	4	2	2022	Fig 2
AtCLV3Reg5'-1	4	2	2022	Fig 2
AtCLV3Reg5'-1	5	2	2022	Fig 2
AtCLV3Reg5'-1	5	2	2022	Fig 2
AtCLV3Reg5'-1	5	2	2022	Fig 2
AtCLV3Reg5'-1	5	2	2022	Fig 2
AtCLV3Reg5'-1	5	2	2022	Fig 2
AtCLV3Reg5'-1	5	2	2022	Fig 2
AtCLV3Reg5'-1	5	2	2022	Fig 2
AtCLV3Reg5'-1	5	2	2022	Fig 2
AtCLV3Reg5'-1	5	2	2022	Fig 2
AtCLV3Reg5'-1	5	2	2022	Fig 2
AtCLV3Reg5'-1	5	2	2022	Fig 2
AtCLV3Reg5'-1	5	2	2022	Fig 2
AtCLV3Reg5'-1	5	2	2022	Fig 2
AtCLV3Reg5'-1	5	2	2022	Fig 2
AtCLV3Reg5'-1	6	2	2022	Fig 2
AtCLV3Reg5'-1	6	2	2022	Fig 2
AtCLV3Reg5'-1	6	2	2022	Fig 2
AtCLV3Reg5'-1	6	2	2022	Fig 2
AtCLV3Reg5'-1	6	2	2022	Fig 2
AtCLV3Reg5'-1	6	2	2022	Fig 2
AtCLV3Reg5'-1	6	2	2022	Fig 2
AtCLV3Reg5'-1	6	2	2022	Fig 2
AtCLV3Reg5'-1	6	2	2022	Fig 2
AtCLV3Reg5'-1	6	2	2022	Fig 2
AtCLV3Reg5'-1	6	2	2022	Fig 2
AtCLV3Reg5'-1	6	2	2022	Fig 2
AtCLV3Reg5'-1	6	2	2022	Fig 2
AtCLV3Reg5'-1	6	2	2022	Fig 2
AtCLV3Reg5'-1	7	2	2022	Fig 2
AtCLV3Reg5'-1	7	2	2022	Fig 2
AtCLV3Reg5'-1	7	2	2022	Fig 2
AtCLV3Reg5'-1	7	2	2022	Fig 2
AtCLV3Reg5'-1	7	2	2022	Fig 2
AtCLV3Reg5'-1	7	2	2022	Fig 2
AtCLV3Reg5'-1	7	2	2022	Fig 2
AtCLV3Reg5'-1	7	2	2022	Fig 2
AtCLV3Reg5'-1	7	2	2022	Fig 2
AtCLV3Reg5'-1	7	2	2022	Fig 2
AtCLV3Reg5'-1	7	2	2022	Fig 2
AtCLV3Reg5'-1	7	2	2022	Fig 2
AtCLV3Reg5'-1	7	2	2022	Fig 2
AtCLV3Reg5'-1	7	2	2022	Fig 2
AtCLV3Reg5'-1	8	2	2022	Fig 2
AtCLV3Reg5'-1	8	2	2022	Fig 2
AtCLV3Reg5'-1	8	2	2022	Fig 2
AtCLV3Reg5'-1	8	2	2022	Fig 2
AtCLV3Reg5'-1	8	2	2022	Fig 2
AtCLV3Reg5'-1	8	2	2022	Fig 2
AtCLV3Reg5'-1	8	2	2022	Fig 2
AtCLV3Reg5'-1	8	2	2022	Fig 2
AtCLV3Reg5'-1	8	2	2022	Fig 2
AtCLV3Reg5'-1	8	2	2022	Fig 2
AtCLV3Reg5'-1	8	2	2022	Fig 2
AtCLV3Reg5'-1	8	2	2022	Fig 2
AtCLV3Reg5'-1	8	2	2022	Fig 2
AtCLV3Reg5'-1	8	2	2022	Fig 2
AtCLV3Reg5'-1	9	2	2022	Fig 2
AtCLV3Reg5'-1	9	2	2022	Fig 2
AtCLV3Reg5'-1	9	2	2022	Fig 2
AtCLV3Reg5'-1	9	2	2022	Fig 2
AtCLV3Reg5'-1	9	2	2022	Fig 2
AtCLV3Reg5'-1	9	2	2022	Fig 2
AtCLV3Reg5'-1	9	2	2022	Fig 2
AtCLV3Reg5'-1	9	2	2022	Fig 2
AtCLV3Reg5'-1	9	2	2022	Fig 2
AtCLV3Reg5'-1	9	2	2022	Fig 2
AtCLV3Reg5'-1	9	2	2022	Fig 2
AtCLV3Reg5'-1	9	2	2022	Fig 2
AtCLV3Reg5'-1	9	2	2022	Fig 2
AtCLV3Reg5'-1	9	2	2022	Fig 2
AtCLV3Reg5'-1	10	2	2022	Fig 2
AtCLV3Reg5'-1	10	2	2022	Fig 2
AtCLV3Reg5'-1	10	2	2022	Fig 2
AtCLV3Reg5'-1	10	2	2022	Fig 2
AtCLV3Reg5'-1	10	2	2022	Fig 2
AtCLV3Reg5'-1	10	2	2022	Fig 2
AtCLV3Reg5'-1	10	2	2022	Fig 2
AtCLV3Reg5'-1	10	2	2022	Fig 2
AtCLV3Reg5'-1	10	2	2022	Fig 2
AtCLV3Reg5'-1	10	2	2022	Fig 2
AtCLV3Reg5'-1	10	2	2022	Fig 2
AtCLV3Reg5'-1	10	2	2022	Fig 2
AtCLV3Reg5'-1	10	2	2022	Fig 2
AtCLV3Reg5'-1	10	2	2022	Fig 2
AtCLV3Reg5'-2	1	2	2022	Fig 2
AtCLV3Reg5'-2	1	2	2022	Fig 2
AtCLV3Reg5'-2	1	2	2022	Fig 2
AtCLV3Reg5'-2	1	2	2022	Fig 2
AtCLV3Reg5'-2	1	2	2022	Fig 2
AtCLV3Reg5'-2	1	2	2022	Fig 2
AtCLV3Reg5'-2	1	2	2022	Fig 2
AtCLV3Reg5'-2	1	2	2022	Fig 2
AtCLV3Reg5'-2	1	2	2022	Fig 2
AtCLV3Reg5'-2	1	2	2022	Fig 2
AtCLV3Reg5'-2	1	2	2022	Fig 2
AtCLV3Reg5'-2	1	2	2022	Fig 2
AtCLV3Reg5'-2	1	2	2022	Fig 2
AtCLV3Reg5'-2	1	2	2022	Fig 2
AtCLV3Reg5'-2	2	2	2022	Fig 2
AtCLV3Reg5'-2	2	2	2022	Fig 2
AtCLV3Reg5'-2	2	2	2022	Fig 2
AtCLV3Reg5'-2	2	2	2022	Fig 2
AtCLV3Reg5'-2	2	2	2022	Fig 2
AtCLV3Reg5'-2	2	2	2022	Fig 2
AtCLV3Reg5'-2	2	2	2022	Fig 2
AtCLV3Reg5'-2	2	2	2022	Fig 2
AtCLV3Reg5'-2	2	2	2022	Fig 2
AtCLV3Reg5'-2	2	2	2022	Fig 2
AtCLV3Reg5'-2	2	2	2022	Fig 2
AtCLV3Reg5'-2	2	2	2022	Fig 2
AtCLV3Reg5'-2	2	2	2022	Fig 2
AtCLV3Reg5'-2	2	2	2022	Fig 2
AtCLV3Reg5'-2	3	2	2022	Fig 2
AtCLV3Reg5'-2	3	2	2022	Fig 2
AtCLV3Reg5'-2	3	2	2022	Fig 2
AtCLV3Reg5'-2	3	2	2022	Fig 2
AtCLV3Reg5'-2	3	2	2022	Fig 2
AtCLV3Reg5'-2	3	2	2022	Fig 2
AtCLV3Reg5'-2	3	2	2022	Fig 2
AtCLV3Reg5'-2	3	2	2022	Fig 2
AtCLV3Reg5'-2	3	2	2022	Fig 2
AtCLV3Reg5'-2	3	2	2022	Fig 2
AtCLV3Reg5'-2	3	2	2022	Fig 2
AtCLV3Reg5'-2	3	2	2022	Fig 2
AtCLV3Reg5'-2	3	2	2022	Fig 2
AtCLV3Reg5'-2	3	2	2022	Fig 2
AtCLV3Reg5'-2	4	2	2022	Fig 2
AtCLV3Reg5'-2	4	2	2022	Fig 2
AtCLV3Reg5'-2	4	2	2022	Fig 2
AtCLV3Reg5'-2	4	2	2022	Fig 2
AtCLV3Reg5'-2	4	2	2022	Fig 2
AtCLV3Reg5'-2	4	2	2022	Fig 2
AtCLV3Reg5'-2	4	2	2022	Fig 2
AtCLV3Reg5'-2	4	2	2022	Fig 2
AtCLV3Reg5'-2	4	2	2022	Fig 2
AtCLV3Reg5'-2	4	2	2022	Fig 2
AtCLV3Reg5'-2	4	2	2022	Fig 2
AtCLV3Reg5'-2	4	2	2022	Fig 2
AtCLV3Reg5'-2	4	2	2022	Fig 2
AtCLV3Reg5'-2	4	2	2022	Fig 2
AtCLV3Reg5'-2	5	2	2022	Fig 2
AtCLV3Reg5'-2	5	2	2022	Fig 2
AtCLV3Reg5'-2	5	2	2022	Fig 2
AtCLV3Reg5'-2	5	2	2022	Fig 2
AtCLV3Reg5'-2	5	2	2022	Fig 2
AtCLV3Reg5'-2	5	2	2022	Fig 2
AtCLV3Reg5'-2	5	2	2022	Fig 2
AtCLV3Reg5'-2	5	2	2022	Fig 2
AtCLV3Reg5'-2	5	2	2022	Fig 2
AtCLV3Reg5'-2	5	2	2022	Fig 2
AtCLV3Reg5'-2	5	2	2022	Fig 2
AtCLV3Reg5'-2	5	2	2022	Fig 2
AtCLV3Reg5'-2	5	2	2022	Fig 2
AtCLV3Reg5'-2	5	2	2022	Fig 2
AtCLV3Reg5'-2	6	2	2022	Fig 2
AtCLV3Reg5'-2	6	2	2022	Fig 2
AtCLV3Reg5'-2	6	2	2022	Fig 2
AtCLV3Reg5'-2	6	2	2022	Fig 2
AtCLV3Reg5'-2	6	2	2022	Fig 2
AtCLV3Reg5'-2	6	2	2022	Fig 2
AtCLV3Reg5'-2	6	2	2022	Fig 2
AtCLV3Reg5'-2	6	2	2022	Fig 2
AtCLV3Reg5'-2	6	2	2022	Fig 2
AtCLV3Reg5'-2	6	2	2022	Fig 2
AtCLV3Reg5'-2	6	2	2022	Fig 2
AtCLV3Reg5'-2	6	2	2022	Fig 2
AtCLV3Reg5'-2	6	2	2022	Fig 2
AtCLV3Reg5'-2	6	2	2022	Fig 2
AtCLV3Reg5'-2	7	2	2022	Fig 2
AtCLV3Reg5'-2	7	2	2022	Fig 2
AtCLV3Reg5'-2	7	2	2022	Fig 2
AtCLV3Reg5'-2	7	2	2022	Fig 2
AtCLV3Reg5'-2	7	3	2022	Fig 2
AtCLV3Reg5'-2	7	2	2022	Fig 2
AtCLV3Reg5'-2	7	2	2022	Fig 2
AtCLV3Reg5'-2	7	2	2022	Fig 2
AtCLV3Reg5'-2	7	2	2022	Fig 2
AtCLV3Reg5'-2	7	2	2022	Fig 2
AtCLV3Reg5'-2	7	2	2022	Fig 2
AtCLV3Reg5'-2	7	2	2022	Fig 2
AtCLV3Reg5'-2	7	2	2022	Fig 2
AtCLV3Reg5'-2	7	2	2022	Fig 2
AtCLV3Reg5'-2	8	2	2022	Fig 2
AtCLV3Reg5'-2	8	2	2022	Fig 2
AtCLV3Reg5'-2	8	2	2022	Fig 2
AtCLV3Reg5'-2	8	2	2022	Fig 2
AtCLV3Reg5'-2	8	2	2022	Fig 2
AtCLV3Reg5'-2	8	2	2022	Fig 2
AtCLV3Reg5'-2	8	2	2022	Fig 2
AtCLV3Reg5'-2	8	2	2022	Fig 2
AtCLV3Reg5'-2	8	2	2022	Fig 2
AtCLV3Reg5'-2	8	2	2022	Fig 2
AtCLV3Reg5'-2	8	2	2022	Fig 2
AtCLV3Reg5'-2	8	2	2022	Fig 2
AtCLV3Reg5'-2	8	2	2022	Fig 2
AtCLV3Reg5'-2	8	2	2022	Fig 2
AtCLV3Reg5'-2	9	2	2022	Fig 2
AtCLV3Reg5'-2	9	2	2022	Fig 2
AtCLV3Reg5'-2	9	2	2022	Fig 2
AtCLV3Reg5'-2	9	2	2022	Fig 2
AtCLV3Reg5'-2	9	2	2022	Fig 2
AtCLV3Reg5'-2	9	2	2022	Fig 2
AtCLV3Reg5'-2	9	2	2022	Fig 2
AtCLV3Reg5'-2	9	2	2022	Fig 2
AtCLV3Reg5'-2	9	2	2022	Fig 2
AtCLV3Reg5'-2	9	2	2022	Fig 2
AtCLV3Reg5'-2	9	2	2022	Fig 2
AtCLV3Reg5'-2	9	2	2022	Fig 2
AtCLV3Reg5'-2	9	2	2022	Fig 2
AtCLV3Reg5'-2	9	2	2022	Fig 2
AtCLV3Reg5'-2	10	2	2022	Fig 2
AtCLV3Reg5'-2	10	2	2022	Fig 2
AtCLV3Reg5'-2	10	2	2022	Fig 2
AtCLV3Reg5'-2	10	2	2022	Fig 2
AtCLV3Reg5'-2	10	2	2022	Fig 2
AtCLV3Reg5'-2	10	2	2022	Fig 2
AtCLV3Reg5'-2	10	2	2022	Fig 2
AtCLV3Reg5'-2	10	2	2022	Fig 2
AtCLV3Reg5'-2	10	2	2022	Fig 2
AtCLV3Reg5'-2	10	2	2022	Fig 2
AtCLV3Reg5'-2	10	2	2022	Fig 2
AtCLV3Reg5'-2	10	2	2022	Fig 2
AtCLV3Reg5'-2	10	2	2022	Fig 2
AtCLV3Reg5'-2	10	2	2022	Fig 2
AtCLV3Reg5'-3	1	2	2022	Fig 2
AtCLV3Reg5'-3	1	3	2022	Fig 2
AtCLV3Reg5'-3	1	4	2022	Fig 2
AtCLV3Reg5'-3	1	2	2022	Fig 2
AtCLV3Reg5'-3	1	2	2022	Fig 2
AtCLV3Reg5'-3	1	2	2022	Fig 2
AtCLV3Reg5'-3	1	2	2022	Fig 2
AtCLV3Reg5'-3	1	2	2022	Fig 2
AtCLV3Reg5'-3	1	2	2022	Fig 2
AtCLV3Reg5'-3	1	2	2022	Fig 2
AtCLV3Reg5'-3	1	2	2022	Fig 2
AtCLV3Reg5'-3	1	2	2022	Fig 2
AtCLV3Reg5'-3	1	2	2022	Fig 2
AtCLV3Reg5'-3	1	3	2022	Fig 2
AtCLV3Reg5'-3	2	3	2022	Fig 2
AtCLV3Reg5'-3	2	3	2022	Fig 2
AtCLV3Reg5'-3	2	3	2022	Fig 2
AtCLV3Reg5'-3	2	3	2022	Fig 2
AtCLV3Reg5'-3	2	3	2022	Fig 2
AtCLV3Reg5'-3	2	2	2022	Fig 2
AtCLV3Reg5'-3	2	2	2022	Fig 2
AtCLV3Reg5'-3	2	2	2022	Fig 2
AtCLV3Reg5'-3	2	2	2022	Fig 2
AtCLV3Reg5'-3	2	2	2022	Fig 2
AtCLV3Reg5'-3	2	2	2022	Fig 2
AtCLV3Reg5'-3	2	2	2022	Fig 2
AtCLV3Reg5'-3	2	2	2022	Fig 2
AtCLV3Reg5'-3	2	2	2022	Fig 2
AtCLV3Reg5'-3	3	2	2022	Fig 2
AtCLV3Reg5'-3	3	2	2022	Fig 2
AtCLV3Reg5'-3	3	2	2022	Fig 2
AtCLV3Reg5'-3	3	2	2022	Fig 2
AtCLV3Reg5'-3	3	2	2022	Fig 2
AtCLV3Reg5'-3	3	2	2022	Fig 2
AtCLV3Reg5'-3	3	2	2022	Fig 2
AtCLV3Reg5'-3	3	2	2022	Fig 2
AtCLV3Reg5'-3	3	2	2022	Fig 2
AtCLV3Reg5'-3	3	2	2022	Fig 2
AtCLV3Reg5'-3	3	2	2022	Fig 2
AtCLV3Reg5'-3	3	2	2022	Fig 2
AtCLV3Reg5'-3	3	2	2022	Fig 2
AtCLV3Reg5'-3	3	2	2022	Fig 2
AtCLV3Reg5'-3	4	3	2022	Fig 2
AtCLV3Reg5'-3	4	4	2022	Fig 2
AtCLV3Reg5'-3	4	3	2022	Fig 2
AtCLV3Reg5'-3	4	3	2022	Fig 2
AtCLV3Reg5'-3	4	2	2022	Fig 2
AtCLV3Reg5'-3	4	2	2022	Fig 2
AtCLV3Reg5'-3	4	2	2022	Fig 2
AtCLV3Reg5'-3	4	2	2022	Fig 2
AtCLV3Reg5'-3	4	2	2022	Fig 2
AtCLV3Reg5'-3	4	2	2022	Fig 2
AtCLV3Reg5'-3	4	2	2022	Fig 2
AtCLV3Reg5'-3	4	2	2022	Fig 2
AtCLV3Reg5'-3	4	2	2022	Fig 2
AtCLV3Reg5'-3	4	2	2022	Fig 2
AtCLV3Reg5'-3	5	2	2022	Fig 2
AtCLV3Reg5'-3	5	2	2022	Fig 2
AtCLV3Reg5'-3	5	2	2022	Fig 2
AtCLV3Reg5'-3	5	2	2022	Fig 2
AtCLV3Reg5'-3	5	2	2022	Fig 2
AtCLV3Reg5'-3	5	2	2022	Fig 2
AtCLV3Reg5'-3	5	2	2022	Fig 2
AtCLV3Reg5'-3	5	2	2022	Fig 2
AtCLV3Reg5'-3	5	2	2022	Fig 2
AtCLV3Reg5'-3	5	2	2022	Fig 2
AtCLV3Reg5'-3	5	2	2022	Fig 2
AtCLV3Reg5'-3	5	2	2022	Fig 2
AtCLV3Reg5'-3	5	2	2022	Fig 2
AtCLV3Reg5'-3	5	2	2022	Fig 2
AtCLV3Reg5'-3	6	2	2022	Fig 2
AtCLV3Reg5'-3	6	2	2022	Fig 2
AtCLV3Reg5'-3	6	2	2022	Fig 2
AtCLV3Reg5'-3	6	2	2022	Fig 2
AtCLV3Reg5'-3	6	2	2022	Fig 2
AtCLV3Reg5'-3	6	2	2022	Fig 2
AtCLV3Reg5'-3	6	2	2022	Fig 2
AtCLV3Reg5'-3	6	2	2022	Fig 2
AtCLV3Reg5'-3	6	2	2022	Fig 2
AtCLV3Reg5'-3	6	2	2022	Fig 2
AtCLV3Reg5'-3	6	2	2022	Fig 2
AtCLV3Reg5'-3	6	2	2022	Fig 2
AtCLV3Reg5'-3	6	2	2022	Fig 2
AtCLV3Reg5'-3	6	2	2022	Fig 2
AtCLV3Reg5'-3	7	3	2022	Fig 2
AtCLV3Reg5'-3	7	3	2022	Fig 2
AtCLV3Reg5'-3	7	3	2022	Fig 2
AtCLV3Reg5'-3	7	4	2022	Fig 2
AtCLV3Reg5'-3	7	2	2022	Fig 2
AtCLV3Reg5'-3	7	2	2022	Fig 2
AtCLV3Reg5'-3	7	2	2022	Fig 2
AtCLV3Reg5'-3	7	2	2022	Fig 2
AtCLV3Reg5'-3	7	2	2022	Fig 2
AtCLV3Reg5'-3	7	2	2022	Fig 2
AtCLV3Reg5'-3	7	2	2022	Fig 2
AtCLV3Reg5'-3	7	2	2022	Fig 2
AtCLV3Reg5'-3	7	2	2022	Fig 2
AtCLV3Reg5'-3	7	2	2022	Fig 2
AtCLV3Reg5'-3	8	3	2022	Fig 2
AtCLV3Reg5'-3	8	2	2022	Fig 2
AtCLV3Reg5'-3	8	2	2022	Fig 2
AtCLV3Reg5'-3	8	2	2022	Fig 2
AtCLV3Reg5'-3	8	2	2022	Fig 2
AtCLV3Reg5'-3	8	2	2022	Fig 2
AtCLV3Reg5'-3	8	2	2022	Fig 2
AtCLV3Reg5'-3	8	2	2022	Fig 2
AtCLV3Reg5'-3	8	2	2022	Fig 2
AtCLV3Reg5'-3	8	2	2022	Fig 2
AtCLV3Reg5'-3	8	2	2022	Fig 2
AtCLV3Reg5'-3	8	2	2022	Fig 2
AtCLV3Reg5'-3	8	2	2022	Fig 2
AtCLV3Reg5'-3	8	2	2022	Fig 2
AtCLV3Reg5'-3	9	2	2022	Fig 2
AtCLV3Reg5'-3	9	2	2022	Fig 2
AtCLV3Reg5'-3	9	2	2022	Fig 2
AtCLV3Reg5'-3	9	2	2022	Fig 2
AtCLV3Reg5'-3	9	2	2022	Fig 2
AtCLV3Reg5'-3	9	2	2022	Fig 2
AtCLV3Reg5'-3	9	2	2022	Fig 2
AtCLV3Reg5'-3	9	2	2022	Fig 2
AtCLV3Reg5'-3	9	2	2022	Fig 2
AtCLV3Reg5'-3	9	2	2022	Fig 2
AtCLV3Reg5'-3	9	2	2022	Fig 2
AtCLV3Reg5'-3	9	2	2022	Fig 2
AtCLV3Reg5'-3	9	2	2022	Fig 2
AtCLV3Reg5'-3	9	2	2022	Fig 2
AtCLV3Reg5'-3	10	3	2022	Fig 2
AtCLV3Reg5'-3	10	2	2022	Fig 2
AtCLV3Reg5'-3	10	2	2022	Fig 2
AtCLV3Reg5'-3	10	2	2022	Fig 2
AtCLV3Reg5'-3	10	2	2022	Fig 2
AtCLV3Reg5'-3	10	2	2022	Fig 2
AtCLV3Reg5'-3	10	2	2022	Fig 2
AtCLV3Reg5'-3	10	2	2022	Fig 2
AtCLV3Reg5'-3	10	2	2022	Fig 2
AtCLV3Reg5'-3	10	2	2022	Fig 2
AtCLV3Reg5'-3	10	2	2022	Fig 2
AtCLV3Reg5'-3	10	2	2022	Fig 2
AtCLV3Reg5'-3	10	2	2022	Fig 2
AtCLV3Reg5'-3	10	2	2022	Fig 2
AtCLV3Reg5'-4	1	2	2022	Fig 2
AtCLV3Reg5'-4	1	2	2022	Fig 2
AtCLV3Reg5'-4	1	2	2022	Fig 2
AtCLV3Reg5'-4	1	2	2022	Fig 2
AtCLV3Reg5'-4	1	2	2022	Fig 2
AtCLV3Reg5'-4	1	2	2022	Fig 2
AtCLV3Reg5'-4	1	2	2022	Fig 2
AtCLV3Reg5'-4	1	2	2022	Fig 2
AtCLV3Reg5'-4	1	2	2022	Fig 2
AtCLV3Reg5'-4	1	2	2022	Fig 2
AtCLV3Reg5'-4	1	2	2022	Fig 2
AtCLV3Reg5'-4	1	2	2022	Fig 2
AtCLV3Reg5'-4	1	2	2022	Fig 2
AtCLV3Reg5'-4	1	2	2022	Fig 2
AtCLV3Reg5'-4	2	2	2022	Fig 2
AtCLV3Reg5'-4	2	2	2022	Fig 2
AtCLV3Reg5'-4	2	2	2022	Fig 2
AtCLV3Reg5'-4	2	2	2022	Fig 2
AtCLV3Reg5'-4	2	2	2022	Fig 2
AtCLV3Reg5'-4	2	2	2022	Fig 2
AtCLV3Reg5'-4	2	2	2022	Fig 2
AtCLV3Reg5'-4	2	2	2022	Fig 2
AtCLV3Reg5'-4	2	2	2022	Fig 2
AtCLV3Reg5'-4	2	2	2022	Fig 2
AtCLV3Reg5'-4	2	2	2022	Fig 2
AtCLV3Reg5'-4	2	2	2022	Fig 2
AtCLV3Reg5'-4	2	2	2022	Fig 2
AtCLV3Reg5'-4	2	2	2022	Fig 2
AtCLV3Reg5'-4	3	2	2022	Fig 2
AtCLV3Reg5'-4	3	2	2022	Fig 2
AtCLV3Reg5'-4	3	2	2022	Fig 2
AtCLV3Reg5'-4	3	2	2022	Fig 2
AtCLV3Reg5'-4	3	2	2022	Fig 2
AtCLV3Reg5'-4	3	2	2022	Fig 2
AtCLV3Reg5'-4	3	2	2022	Fig 2
AtCLV3Reg5'-4	3	2	2022	Fig 2
AtCLV3Reg5'-4	3	2	2022	Fig 2
AtCLV3Reg5'-4	3	2	2022	Fig 2
AtCLV3Reg5'-4	3	2	2022	Fig 2
AtCLV3Reg5'-4	3	2	2022	Fig 2
AtCLV3Reg5'-4	3	2	2022	Fig 2
AtCLV3Reg5'-4	3	2	2022	Fig 2
AtCLV3Reg5'-4	4	2	2022	Fig 2
AtCLV3Reg5'-4	4	2	2022	Fig 2
AtCLV3Reg5'-4	4	2	2022	Fig 2
AtCLV3Reg5'-4	4	2	2022	Fig 2
AtCLV3Reg5'-4	4	2	2022	Fig 2
AtCLV3Reg5'-4	4	2	2022	Fig 2
AtCLV3Reg5'-4	4	2	2022	Fig 2
AtCLV3Reg5'-4	4	2	2022	Fig 2
AtCLV3Reg5'-4	4	2	2022	Fig 2
AtCLV3Reg5'-4	4	2	2022	Fig 2
AtCLV3Reg5'-4	4	2	2022	Fig 2
AtCLV3Reg5'-4	4	2	2022	Fig 2
AtCLV3Reg5'-4	4	2	2022	Fig 2
AtCLV3Reg5'-4	4	2	2022	Fig 2
AtCLV3Reg5'-4	5	2	2022	Fig 2
AtCLV3Reg5'-4	5	2	2022	Fig 2
AtCLV3Reg5'-4	5	2	2022	Fig 2
AtCLV3Reg5'-4	5	2	2022	Fig 2
AtCLV3Reg5'-4	5	2	2022	Fig 2
AtCLV3Reg5'-4	5	2	2022	Fig 2
AtCLV3Reg5'-4	5	2	2022	Fig 2
AtCLV3Reg5'-4	5	2	2022	Fig 2
AtCLV3Reg5'-4	5	2	2022	Fig 2
AtCLV3Reg5'-4	5	2	2022	Fig 2
AtCLV3Reg5'-4	5	2	2022	Fig 2
AtCLV3Reg5'-4	5	2	2022	Fig 2
AtCLV3Reg5'-4	5	2	2022	Fig 2
AtCLV3Reg5'-4	5	2	2022	Fig 2
AtCLV3Reg5'-4	6	2	2022	Fig 2
AtCLV3Reg5'-4	6	2	2022	Fig 2
AtCLV3Reg5'-4	6	2	2022	Fig 2
AtCLV3Reg5'-4	6	2	2022	Fig 2
AtCLV3Reg5'-4	6	2	2022	Fig 2
AtCLV3Reg5'-4	6	2	2022	Fig 2
AtCLV3Reg5'-4	6	2	2022	Fig 2
AtCLV3Reg5'-4	6	2	2022	Fig 2
AtCLV3Reg5'-4	6	2	2022	Fig 2
AtCLV3Reg5'-4	6	2	2022	Fig 2
AtCLV3Reg5'-4	6	2	2022	Fig 2
AtCLV3Reg5'-4	6	2	2022	Fig 2
AtCLV3Reg5'-4	6	2	2022	Fig 2
AtCLV3Reg5'-4	6	2	2022	Fig 2
AtCLV3Reg5'-4	7	2	2022	Fig 2
AtCLV3Reg5'-4	7	2	2022	Fig 2
AtCLV3Reg5'-4	7	2	2022	Fig 2
AtCLV3Reg5'-4	7	2	2022	Fig 2
AtCLV3Reg5'-4	7	2	2022	Fig 2
AtCLV3Reg5'-4	7	2	2022	Fig 2
AtCLV3Reg5'-4	7	2	2022	Fig 2
AtCLV3Reg5'-4	7	2	2022	Fig 2
AtCLV3Reg5'-4	7	2	2022	Fig 2
AtCLV3Reg5'-4	7	2	2022	Fig 2
AtCLV3Reg5'-4	7	2	2022	Fig 2
AtCLV3Reg5'-4	7	2	2022	Fig 2
AtCLV3Reg5'-4	7	2	2022	Fig 2
AtCLV3Reg5'-4	7	2	2022	Fig 2
AtCLV3Reg5'-4	8	2	2022	Fig 2
AtCLV3Reg5'-4	8	2	2022	Fig 2
AtCLV3Reg5'-4	8	2	2022	Fig 2
AtCLV3Reg5'-4	8	2	2022	Fig 2
AtCLV3Reg5'-4	8	2	2022	Fig 2
AtCLV3Reg5'-4	8	2	2022	Fig 2
AtCLV3Reg5'-4	8	2	2022	Fig 2
AtCLV3Reg5'-4	8	2	2022	Fig 2
AtCLV3Reg5'-4	8	2	2022	Fig 2
AtCLV3Reg5'-4	8	2	2022	Fig 2
AtCLV3Reg5'-4	8	2	2022	Fig 2
AtCLV3Reg5'-4	8	2	2022	Fig 2
AtCLV3Reg5'-4	8	2	2022	Fig 2
AtCLV3Reg5'-4	8	2	2022	Fig 2
AtCLV3Reg5'-4	9	2	2022	Fig 2
AtCLV3Reg5'-4	9	2	2022	Fig 2
AtCLV3Reg5'-4	9	2	2022	Fig 2
AtCLV3Reg5'-4	9	2	2022	Fig 2
AtCLV3Reg5'-4	9	2	2022	Fig 2
AtCLV3Reg5'-4	9	2	2022	Fig 2
AtCLV3Reg5'-4	9	2	2022	Fig 2
AtCLV3Reg5'-4	9	2	2022	Fig 2
AtCLV3Reg5'-4	9	2	2022	Fig 2
AtCLV3Reg5'-4	9	2	2022	Fig 2
AtCLV3Reg5'-4	9	2	2022	Fig 2
AtCLV3Reg5'-4	9	2	2022	Fig 2
AtCLV3Reg5'-4	9	2	2022	Fig 2
AtCLV3Reg5'-4	9	2	2022	Fig 2
AtCLV3Reg5'-4	10	2	2022	Fig 2
AtCLV3Reg5'-4	10	2	2022	Fig 2
AtCLV3Reg5'-4	10	2	2022	Fig 2
AtCLV3Reg5'-4	10	2	2022	Fig 2
AtCLV3Reg5'-4	10	2	2022	Fig 2
AtCLV3Reg5'-4	10	2	2022	Fig 2
AtCLV3Reg5'-4	10	2	2022	Fig 2
AtCLV3Reg5'-4	10	2	2022	Fig 2
AtCLV3Reg5'-4	10	2	2022	Fig 2
AtCLV3Reg5'-4	10	2	2022	Fig 2
AtCLV3Reg5'-4	10	2	2022	Fig 2
AtCLV3Reg5'-4	10	2	2022	Fig 2
AtCLV3Reg5'-4	10	2	2022	Fig 2
AtCLV3Reg5'-4	10	2	2022	Fig 2
AtCLV3Reg5'-5	1	2	2022	Fig 2
AtCLV3Reg5'-5	1	2	2022	Fig 2
AtCLV3Reg5'-5	1	2	2022	Fig 2
AtCLV3Reg5'-5	1	2	2022	Fig 2
AtCLV3Reg5'-5	1	2	2022	Fig 2
AtCLV3Reg5'-5	1	2	2022	Fig 2
AtCLV3Reg5'-5	1	2	2022	Fig 2
AtCLV3Reg5'-5	1	2	2022	Fig 2
AtCLV3Reg5'-5	1	2	2022	Fig 2
AtCLV3Reg5'-5	1	2	2022	Fig 2
AtCLV3Reg5'-5	1	2	2022	Fig 2
AtCLV3Reg5'-5	1	2	2022	Fig 2
AtCLV3Reg5'-5	1	2	2022	Fig 2
AtCLV3Reg5'-5	1	2	2022	Fig 2
AtCLV3Reg5'-5	2	2	2022	Fig 2
AtCLV3Reg5'-5	2	2	2022	Fig 2
AtCLV3Reg5'-5	2	2	2022	Fig 2
AtCLV3Reg5'-5	2	2	2022	Fig 2
AtCLV3Reg5'-5	2	2	2022	Fig 2
AtCLV3Reg5'-5	2	2	2022	Fig 2
AtCLV3Reg5'-5	2	2	2022	Fig 2
AtCLV3Reg5'-5	2	2	2022	Fig 2
AtCLV3Reg5'-5	2	2	2022	Fig 2
AtCLV3Reg5'-5	2	2	2022	Fig 2
AtCLV3Reg5'-5	2	2	2022	Fig 2
AtCLV3Reg5'-5	2	2	2022	Fig 2
AtCLV3Reg5'-5	2	2	2022	Fig 2
AtCLV3Reg5'-5	2	2	2022	Fig 2
AtCLV3Reg5'-5	3	2	2022	Fig 2
AtCLV3Reg5'-5	3	2	2022	Fig 2
AtCLV3Reg5'-5	3	2	2022	Fig 2
AtCLV3Reg5'-5	3	2	2022	Fig 2
AtCLV3Reg5'-5	3	2	2022	Fig 2
AtCLV3Reg5'-5	3	2	2022	Fig 2
AtCLV3Reg5'-5	3	2	2022	Fig 2
AtCLV3Reg5'-5	3	2	2022	Fig 2
AtCLV3Reg5'-5	3	2	2022	Fig 2
AtCLV3Reg5'-5	3	2	2022	Fig 2
AtCLV3Reg5'-5	3	2	2022	Fig 2
AtCLV3Reg5'-5	3	2	2022	Fig 2
AtCLV3Reg5'-5	3	2	2022	Fig 2
AtCLV3Reg5'-5	3	2	2022	Fig 2
AtCLV3Reg5'-5	4	2	2022	Fig 2
AtCLV3Reg5'-5	4	2	2022	Fig 2
AtCLV3Reg5'-5	4	2	2022	Fig 2
AtCLV3Reg5'-5	4	2	2022	Fig 2
AtCLV3Reg5'-5	4	2	2022	Fig 2
AtCLV3Reg5'-5	4	2	2022	Fig 2
AtCLV3Reg5'-5	4	2	2022	Fig 2
AtCLV3Reg5'-5	4	2	2022	Fig 2
AtCLV3Reg5'-5	4	2	2022	Fig 2
AtCLV3Reg5'-5	4	2	2022	Fig 2
AtCLV3Reg5'-5	4	2	2022	Fig 2
AtCLV3Reg5'-5	4	2	2022	Fig 2
AtCLV3Reg5'-5	4	2	2022	Fig 2
AtCLV3Reg5'-5	4	2	2022	Fig 2
AtCLV3Reg5'-5	5	2	2022	Fig 2
AtCLV3Reg5'-5	5	2	2022	Fig 2
AtCLV3Reg5'-5	5	3	2022	Fig 2
AtCLV3Reg5'-5	5	2	2022	Fig 2
AtCLV3Reg5'-5	5	2	2022	Fig 2
AtCLV3Reg5'-5	5	2	2022	Fig 2
AtCLV3Reg5'-5	5	2	2022	Fig 2
AtCLV3Reg5'-5	5	2	2022	Fig 2
AtCLV3Reg5'-5	5	2	2022	Fig 2
AtCLV3Reg5'-5	5	2	2022	Fig 2
AtCLV3Reg5'-5	5	2	2022	Fig 2
AtCLV3Reg5'-5	5	2	2022	Fig 2
AtCLV3Reg5'-5	5	2	2022	Fig 2
AtCLV3Reg5'-5	5	2	2022	Fig 2
AtCLV3Reg5'-5	6	2	2022	Fig 2
AtCLV3Reg5'-5	6	2	2022	Fig 2
AtCLV3Reg5'-5	6	2	2022	Fig 2
AtCLV3Reg5'-5	6	2	2022	Fig 2
AtCLV3Reg5'-5	6	2	2022	Fig 2
AtCLV3Reg5'-5	6	2	2022	Fig 2
AtCLV3Reg5'-5	6	2	2022	Fig 2
AtCLV3Reg5'-5	6	2	2022	Fig 2
AtCLV3Reg5'-5	6	2	2022	Fig 2
AtCLV3Reg5'-5	6	2	2022	Fig 2
AtCLV3Reg5'-5	6	2	2022	Fig 2
AtCLV3Reg5'-5	6	2	2022	Fig 2
AtCLV3Reg5'-5	6	2	2022	Fig 2
AtCLV3Reg5'-5	6	2	2022	Fig 2
AtCLV3Reg5'-5	7	2	2022	Fig 2
AtCLV3Reg5'-5	7	2	2022	Fig 2
AtCLV3Reg5'-5	7	2	2022	Fig 2
AtCLV3Reg5'-5	7	2	2022	Fig 2
AtCLV3Reg5'-5	7	2	2022	Fig 2
AtCLV3Reg5'-5	7	2	2022	Fig 2
AtCLV3Reg5'-5	7	2	2022	Fig 2
AtCLV3Reg5'-5	7	2	2022	Fig 2
AtCLV3Reg5'-5	7	2	2022	Fig 2
AtCLV3Reg5'-5	7	2	2022	Fig 2
AtCLV3Reg5'-5	7	2	2022	Fig 2
AtCLV3Reg5'-5	7	2	2022	Fig 2
AtCLV3Reg5'-5	7	2	2022	Fig 2
AtCLV3Reg5'-5	7	2	2022	Fig 2
AtCLV3Reg5'-5	8	2	2022	Fig 2
AtCLV3Reg5'-5	8	2	2022	Fig 2
AtCLV3Reg5'-5	8	2	2022	Fig 2
AtCLV3Reg5'-5	8	2	2022	Fig 2
AtCLV3Reg5'-5	8	2	2022	Fig 2
AtCLV3Reg5'-5	8	2	2022	Fig 2
AtCLV3Reg5'-5	8	2	2022	Fig 2
AtCLV3Reg5'-5	8	2	2022	Fig 2
AtCLV3Reg5'-5	8	2	2022	Fig 2
AtCLV3Reg5'-5	8	2	2022	Fig 2
AtCLV3Reg5'-5	8	2	2022	Fig 2
AtCLV3Reg5'-5	8	2	2022	Fig 2
AtCLV3Reg5'-5	8	2	2022	Fig 2
AtCLV3Reg5'-5	8	2	2022	Fig 2
AtCLV3Reg5'-5	9	2	2022	Fig 2
AtCLV3Reg5'-5	9	2	2022	Fig 2
AtCLV3Reg5'-5	9	2	2022	Fig 2
AtCLV3Reg5'-5	9	2	2022	Fig 2
AtCLV3Reg5'-5	9	2	2022	Fig 2
AtCLV3Reg5'-5	9	2	2022	Fig 2
AtCLV3Reg5'-5	9	2	2022	Fig 2
AtCLV3Reg5'-5	9	2	2022	Fig 2
AtCLV3Reg5'-5	9	2	2022	Fig 2
AtCLV3Reg5'-5	9	2	2022	Fig 2
AtCLV3Reg5'-5	9	2	2022	Fig 2
AtCLV3Reg5'-5	9	2	2022	Fig 2
AtCLV3Reg5'-5	9	2	2022	Fig 2
AtCLV3Reg5'-5	9	2	2022	Fig 2
AtCLV3Reg5'-5	10	2	2022	Fig 2
AtCLV3Reg5'-5	10	2	2022	Fig 2
AtCLV3Reg5'-5	10	2	2022	Fig 2
AtCLV3Reg5'-5	10	2	2022	Fig 2
AtCLV3Reg5'-5	10	2	2022	Fig 2
AtCLV3Reg5'-5	10	2	2022	Fig 2
AtCLV3Reg5'-5	10	2	2022	Fig 2
AtCLV3Reg5'-5	10	2	2022	Fig 2
AtCLV3Reg5'-5	10	2	2022	Fig 2
AtCLV3Reg5'-5	10	2	2022	Fig 2
AtCLV3Reg5'-5	10	2	2022	Fig 2
AtCLV3Reg5'-5	10	2	2022	Fig 2
AtCLV3Reg5'-5	10	2	2022	Fig 2
AtCLV3Reg5'-5	10	2	2022	Fig 2
AtCLV3Reg5'-6	1	2	2022	Fig 2
AtCLV3Reg5'-6	1	2	2022	Fig 2
AtCLV3Reg5'-6	1	2	2022	Fig 2
AtCLV3Reg5'-6	1	2	2022	Fig 2
AtCLV3Reg5'-6	1	2	2022	Fig 2
AtCLV3Reg5'-6	1	2	2022	Fig 2
AtCLV3Reg5'-6	1	2	2022	Fig 2
AtCLV3Reg5'-6	1	2	2022	Fig 2
AtCLV3Reg5'-6	1	2	2022	Fig 2
AtCLV3Reg5'-6	1	2	2022	Fig 2
AtCLV3Reg5'-6	1	2	2022	Fig 2
AtCLV3Reg5'-6	1	2	2022	Fig 2
AtCLV3Reg5'-6	1	2	2022	Fig 2
AtCLV3Reg5'-6	1	2	2022	Fig 2
AtCLV3Reg5'-6	2	2	2022	Fig 2
AtCLV3Reg5'-6	2	2	2022	Fig 2
AtCLV3Reg5'-6	2	2	2022	Fig 2
AtCLV3Reg5'-6	2	2	2022	Fig 2
AtCLV3Reg5'-6	2	2	2022	Fig 2
AtCLV3Reg5'-6	2	2	2022	Fig 2
AtCLV3Reg5'-6	2	2	2022	Fig 2
AtCLV3Reg5'-6	2	2	2022	Fig 2
AtCLV3Reg5'-6	2	2	2022	Fig 2
AtCLV3Reg5'-6	2	2	2022	Fig 2
AtCLV3Reg5'-6	2	2	2022	Fig 2
AtCLV3Reg5'-6	2	2	2022	Fig 2
AtCLV3Reg5'-6	2	2	2022	Fig 2
AtCLV3Reg5'-6	2	2	2022	Fig 2
AtCLV3Reg5'-6	3	2	2022	Fig 2
AtCLV3Reg5'-6	3	2	2022	Fig 2
AtCLV3Reg5'-6	3	2	2022	Fig 2
AtCLV3Reg5'-6	3	2	2022	Fig 2
AtCLV3Reg5'-6	3	2	2022	Fig 2
AtCLV3Reg5'-6	3	2	2022	Fig 2
AtCLV3Reg5'-6	3	2	2022	Fig 2
AtCLV3Reg5'-6	3	2	2022	Fig 2
AtCLV3Reg5'-6	3	2	2022	Fig 2
AtCLV3Reg5'-6	3	2	2022	Fig 2
AtCLV3Reg5'-6	3	2	2022	Fig 2
AtCLV3Reg5'-6	3	2	2022	Fig 2
AtCLV3Reg5'-6	3	2	2022	Fig 2
AtCLV3Reg5'-6	3	2	2022	Fig 2
AtCLV3Reg5'-6	4	2	2022	Fig 2
AtCLV3Reg5'-6	4	2	2022	Fig 2
AtCLV3Reg5'-6	4	2	2022	Fig 2
AtCLV3Reg5'-6	4	2	2022	Fig 2
AtCLV3Reg5'-6	4	2	2022	Fig 2
AtCLV3Reg5'-6	4	2	2022	Fig 2
AtCLV3Reg5'-6	4	2	2022	Fig 2
AtCLV3Reg5'-6	4	2	2022	Fig 2
AtCLV3Reg5'-6	4	2	2022	Fig 2
AtCLV3Reg5'-6	4	2	2022	Fig 2
AtCLV3Reg5'-6	4	2	2022	Fig 2
AtCLV3Reg5'-6	4	2	2022	Fig 2
AtCLV3Reg5'-6	4	2	2022	Fig 2
AtCLV3Reg5'-6	4	2	2022	Fig 2
AtCLV3Reg5'-6	5	2	2022	Fig 2
AtCLV3Reg5'-6	5	2	2022	Fig 2
AtCLV3Reg5'-6	5	2	2022	Fig 2
AtCLV3Reg5'-6	5	2	2022	Fig 2
AtCLV3Reg5'-6	5	2	2022	Fig 2
AtCLV3Reg5'-6	5	2	2022	Fig 2
AtCLV3Reg5'-6	5	2	2022	Fig 2
AtCLV3Reg5'-6	5	2	2022	Fig 2
AtCLV3Reg5'-6	5	2	2022	Fig 2
AtCLV3Reg5'-6	5	2	2022	Fig 2
AtCLV3Reg5'-6	5	2	2022	Fig 2
AtCLV3Reg5'-6	5	2	2022	Fig 2
AtCLV3Reg5'-6	5	2	2022	Fig 2
AtCLV3Reg5'-6	5	2	2022	Fig 2
AtCLV3Reg5'-6	6	2	2022	Fig 2
AtCLV3Reg5'-6	6	2	2022	Fig 2
AtCLV3Reg5'-6	6	2	2022	Fig 2
AtCLV3Reg5'-6	6	2	2022	Fig 2
AtCLV3Reg5'-6	6	2	2022	Fig 2
AtCLV3Reg5'-6	6	2	2022	Fig 2
AtCLV3Reg5'-6	6	2	2022	Fig 2
AtCLV3Reg5'-6	6	2	2022	Fig 2
AtCLV3Reg5'-6	6	2	2022	Fig 2
AtCLV3Reg5'-6	6	2	2022	Fig 2
AtCLV3Reg5'-6	6	2	2022	Fig 2
AtCLV3Reg5'-6	6	2	2022	Fig 2
AtCLV3Reg5'-6	6	2	2022	Fig 2
AtCLV3Reg5'-6	6	2	2022	Fig 2
AtCLV3Reg5'-6	7	2	2022	Fig 2
AtCLV3Reg5'-6	7	2	2022	Fig 2
AtCLV3Reg5'-6	7	2	2022	Fig 2
AtCLV3Reg5'-6	7	2	2022	Fig 2
AtCLV3Reg5'-6	7	2	2022	Fig 2
AtCLV3Reg5'-6	7	2	2022	Fig 2
AtCLV3Reg5'-6	7	2	2022	Fig 2
AtCLV3Reg5'-6	7	2	2022	Fig 2
AtCLV3Reg5'-6	7	2	2022	Fig 2
AtCLV3Reg5'-6	7	2	2022	Fig 2
AtCLV3Reg5'-6	7	2	2022	Fig 2
AtCLV3Reg5'-6	7	2	2022	Fig 2
AtCLV3Reg5'-6	7	2	2022	Fig 2
AtCLV3Reg5'-6	7	2	2022	Fig 2
AtCLV3Reg5'-6	8	3	2022	Fig 2
AtCLV3Reg5'-6	8	2	2022	Fig 2
AtCLV3Reg5'-6	8	2	2022	Fig 2
AtCLV3Reg5'-6	8	2	2022	Fig 2
AtCLV3Reg5'-6	8	2	2022	Fig 2
AtCLV3Reg5'-6	8	2	2022	Fig 2
AtCLV3Reg5'-6	8	2	2022	Fig 2
AtCLV3Reg5'-6	8	2	2022	Fig 2
AtCLV3Reg5'-6	8	2	2022	Fig 2
AtCLV3Reg5'-6	8	2	2022	Fig 2
AtCLV3Reg5'-6	8	2	2022	Fig 2
AtCLV3Reg5'-6	8	2	2022	Fig 2
AtCLV3Reg5'-6	8	2	2022	Fig 2
AtCLV3Reg5'-6	8	2	2022	Fig 2
AtCLV3Reg5'-6	9	2	2022	Fig 2
AtCLV3Reg5'-6	9	2	2022	Fig 2
AtCLV3Reg5'-6	9	2	2022	Fig 2
AtCLV3Reg5'-6	9	2	2022	Fig 2
AtCLV3Reg5'-6	9	2	2022	Fig 2
AtCLV3Reg5'-6	9	2	2022	Fig 2
AtCLV3Reg5'-6	9	2	2022	Fig 2
AtCLV3Reg5'-6	9	2	2022	Fig 2
AtCLV3Reg5'-6	9	2	2022	Fig 2
AtCLV3Reg5'-6	9	2	2022	Fig 2
AtCLV3Reg5'-6	9	2	2022	Fig 2
AtCLV3Reg5'-6	9	2	2022	Fig 2
AtCLV3Reg5'-6	9	2	2022	Fig 2
AtCLV3Reg5'-6	9	2	2022	Fig 2
AtCLV3Reg5'-6	10	2	2022	Fig 2
AtCLV3Reg5'-6	10	2	2022	Fig 2
AtCLV3Reg5'-6	10	2	2022	Fig 2
AtCLV3Reg5'-6	10	2	2022	Fig 2
AtCLV3Reg5'-6	10	2	2022	Fig 2
AtCLV3Reg5'-6	10	2	2022	Fig 2
AtCLV3Reg5'-6	10	2	2022	Fig 2
AtCLV3Reg5'-6	10	2	2022	Fig 2
AtCLV3Reg5'-6	10	2	2022	Fig 2
AtCLV3Reg5'-6	10	2	2022	Fig 2
AtCLV3Reg5'-6	10	2	2022	Fig 2
AtCLV3Reg5'-6	10	2	2022	Fig 2
AtCLV3Reg5'-6	10	2	2022	Fig 2
AtCLV3Reg5'-6	10	2	2022	Fig 2
AtCLV3Reg5'-7	1	3	2022	Fig 2, Fig 3
AtCLV3Reg5'-7	1	3	2022	Fig 2, Fig 3
AtCLV3Reg5'-7	1	3	2022	Fig 2, Fig 3
AtCLV3Reg5'-7	1	2	2022	Fig 2, Fig 3
AtCLV3Reg5'-7	1	2	2022	Fig 2, Fig 3
AtCLV3Reg5'-7	1	2	2022	Fig 2, Fig 3
AtCLV3Reg5'-7	1	2	2022	Fig 2, Fig 3
AtCLV3Reg5'-7	1	4	2022	Fig 2, Fig 3
AtCLV3Reg5'-7	1	3	2022	Fig 2, Fig 3
AtCLV3Reg5'-7	1	3	2022	Fig 2, Fig 3
AtCLV3Reg5'-7	1	2	2022	Fig 2, Fig 3
AtCLV3Reg5'-7	1	2	2022	Fig 2, Fig 3
AtCLV3Reg5'-7	1	2	2022	Fig 2, Fig 3
AtCLV3Reg5'-7	1	3	2022	Fig 2, Fig 3
AtCLV3Reg5'-7	3	3	2022	Fig 2, Fig 3
AtCLV3Reg5'-7	3	3	2022	Fig 2, Fig 3
AtCLV3Reg5'-7	3	2	2022	Fig 2, Fig 3
AtCLV3Reg5'-7	3	3	2022	Fig 2, Fig 3
AtCLV3Reg5'-7	3	2	2022	Fig 2, Fig 3
AtCLV3Reg5'-7	3	2	2022	Fig 2, Fig 3
AtCLV3Reg5'-7	3	2	2022	Fig 2, Fig 3
AtCLV3Reg5'-7	3	2	2022	Fig 2, Fig 3
AtCLV3Reg5'-7	3	2	2022	Fig 2, Fig 3
AtCLV3Reg5'-7	3	2	2022	Fig 2, Fig 3
AtCLV3Reg5'-7	3	3	2022	Fig 2, Fig 3
AtCLV3Reg5'-7	3	2	2022	Fig 2, Fig 3
AtCLV3Reg5'-7	3	2	2022	Fig 2, Fig 3
AtCLV3Reg5'-7	3	2	2022	Fig 2, Fig 3
AtCLV3Reg5'-7	4	2	2022	Fig 2, Fig 3
AtCLV3Reg5'-7	4	2	2022	Fig 2, Fig 3
AtCLV3Reg5'-7	4	2	2022	Fig 2, Fig 3
AtCLV3Reg5'-7	4	2	2022	Fig 2, Fig 3
AtCLV3Reg5'-7	4	2	2022	Fig 2, Fig 3
AtCLV3Reg5'-7	4	2	2022	Fig 2, Fig 3
AtCLV3Reg5'-7	4	2	2022	Fig 2, Fig 3
AtCLV3Reg5'-7	4	4	2022	Fig 2, Fig 3
AtCLV3Reg5'-7	4	2	2022	Fig 2, Fig 3
AtCLV3Reg5'-7	4	2	2022	Fig 2, Fig 3
AtCLV3Reg5'-7	4	2	2022	Fig 2, Fig 3
AtCLV3Reg5'-7	4	2	2022	Fig 2, Fig 3
AtCLV3Reg5'-7	4	3	2022	Fig 2, Fig 3
AtCLV3Reg5'-7	4	3	2022	Fig 2, Fig 3
AtCLV3Reg5'-7	5	2	2022	Fig 2, Fig 3
AtCLV3Reg5'-7	5	2	2022	Fig 2, Fig 3
AtCLV3Reg5'-7	5	2	2022	Fig 2, Fig 3
AtCLV3Reg5'-7	5	2	2022	Fig 2, Fig 3
AtCLV3Reg5'-7	5	3	2022	Fig 2, Fig 3
AtCLV3Reg5'-7	5	3	2022	Fig 2, Fig 3
AtCLV3Reg5'-7	5	3	2022	Fig 2, Fig 3
AtCLV3Reg5'-7	5	3	2022	Fig 2, Fig 3
AtCLV3Reg5'-7	5	4	2022	Fig 2, Fig 3
AtCLV3Reg5'-7	5	2	2022	Fig 2, Fig 3
AtCLV3Reg5'-7	5	2	2022	Fig 2, Fig 3
AtCLV3Reg5'-7	5	3	2022	Fig 2, Fig 3
AtCLV3Reg5'-7	5	2	2022	Fig 2, Fig 3
AtCLV3Reg5'-7	5	2	2022	Fig 2, Fig 3
AtCLV3Reg5'-7	6	2	2022	Fig 2, Fig 3
AtCLV3Reg5'-7	6	2	2022	Fig 2, Fig 3
AtCLV3Reg5'-7	6	3	2022	Fig 2, Fig 3
AtCLV3Reg5'-7	6	4	2022	Fig 2, Fig 3
AtCLV3Reg5'-7	6	3	2022	Fig 2, Fig 3
AtCLV3Reg5'-7	6	2	2022	Fig 2, Fig 3
AtCLV3Reg5'-7	6	2	2022	Fig 2, Fig 3
AtCLV3Reg5'-7	6	2	2022	Fig 2, Fig 3
AtCLV3Reg5'-7	6	2	2022	Fig 2, Fig 3
AtCLV3Reg5'-7	6	2	2022	Fig 2, Fig 3
AtCLV3Reg5'-7	6	2	2022	Fig 2, Fig 3
AtCLV3Reg5'-7	6	2	2022	Fig 2, Fig 3
AtCLV3Reg5'-7	6	2	2022	Fig 2, Fig 3
AtCLV3Reg5'-7	6	2	2022	Fig 2, Fig 3
AtCLV3Reg5'-7	7	2	2022	Fig 2, Fig 3
AtCLV3Reg5'-7	7	4	2022	Fig 2, Fig 3
AtCLV3Reg5'-7	7	4	2022	Fig 2, Fig 3
AtCLV3Reg5'-7	7	3	2022	Fig 2, Fig 3
AtCLV3Reg5'-7	7	2	2022	Fig 2, Fig 3
AtCLV3Reg5'-7	7	4	2022	Fig 2, Fig 3
AtCLV3Reg5'-7	7	4	2022	Fig 2, Fig 3
AtCLV3Reg5'-7	7	2	2022	Fig 2, Fig 3
AtCLV3Reg5'-7	7	3	2022	Fig 2, Fig 3
AtCLV3Reg5'-7	7	3	2022	Fig 2, Fig 3
AtCLV3Reg5'-7	7	3	2022	Fig 2, Fig 3
AtCLV3Reg5'-7	7	2	2022	Fig 2, Fig 3
AtCLV3Reg5'-7	7	2	2022	Fig 2, Fig 3
AtCLV3Reg5'-7	7	2	2022	Fig 2, Fig 3
AtCLV3Reg5'-7	10	2	2022	Fig 2, Fig 3
AtCLV3Reg5'-7	10	2	2022	Fig 2, Fig 3
AtCLV3Reg5'-7	10	3	2022	Fig 2, Fig 3
AtCLV3Reg5'-7	10	4	2022	Fig 2, Fig 3
AtCLV3Reg5'-7	10	2	2022	Fig 2, Fig 3
AtCLV3Reg5'-7	10	2	2022	Fig 2, Fig 3
AtCLV3Reg5'-7	10	2	2022	Fig 2, Fig 3
AtCLV3Reg5'-7	10	3	2022	Fig 2, Fig 3
AtCLV3Reg5'-7	10	2	2022	Fig 2, Fig 3
AtCLV3Reg5'-7	10	2	2022	Fig 2, Fig 3
AtCLV3Reg5'-7	10	3	2022	Fig 2, Fig 3
AtCLV3Reg5'-7	10	3	2022	Fig 2, Fig 3
AtCLV3Reg5'-7	10	2	2022	Fig 2, Fig 3
AtCLV3Reg5'-7	10	3	2022	Fig 2, Fig 3
AtCLV3Reg5'-7	11	2	2022	Fig 2, Fig 3
AtCLV3Reg5'-7	11	3	2022	Fig 2, Fig 3
AtCLV3Reg5'-7	11	2	2022	Fig 2, Fig 3
AtCLV3Reg5'-7	11	2	2022	Fig 2, Fig 3
AtCLV3Reg5'-7	11	2	2022	Fig 2, Fig 3
AtCLV3Reg5'-7	11	2	2022	Fig 2, Fig 3
AtCLV3Reg5'-7	11	2	2022	Fig 2, Fig 3
AtCLV3Reg5'-7	11	2	2022	Fig 2, Fig 3
AtCLV3Reg5'-7	11	2	2022	Fig 2, Fig 3
AtCLV3Reg5'-7	11	2	2022	Fig 2, Fig 3
AtCLV3Reg5'-7	11	2	2022	Fig 2, Fig 3
AtCLV3Reg5'-7	11	2	2022	Fig 2, Fig 3
AtCLV3Reg5'-7	11	2	2022	Fig 2, Fig 3
AtCLV3Reg5'-7	11	4	2022	Fig 2, Fig 3
AtCLV3Reg5'-7	13	2	2022	Fig 2, Fig 3
AtCLV3Reg5'-7	13	2	2022	Fig 2, Fig 3
AtCLV3Reg5'-7	13	2	2022	Fig 2, Fig 3
AtCLV3Reg5'-7	13	2	2022	Fig 2, Fig 3
AtCLV3Reg5'-7	13	2	2022	Fig 2, Fig 3
AtCLV3Reg5'-7	13	3	2022	Fig 2, Fig 3
AtCLV3Reg5'-7	13	2	2022	Fig 2, Fig 3
AtCLV3Reg5'-7	13	2	2022	Fig 2, Fig 3
AtCLV3Reg5'-7	13	2	2022	Fig 2, Fig 3
AtCLV3Reg5'-7	13	2	2022	Fig 2, Fig 3
AtCLV3Reg5'-7	13	3	2022	Fig 2, Fig 3
AtCLV3Reg5'-7	13	3	2022	Fig 2, Fig 3
AtCLV3Reg5'-7	13	2	2022	Fig 2, Fig 3
AtCLV3Reg5'-7	13	3	2022	Fig 2, Fig 3
AtCLV3Reg5'-7	14	2	2022	Fig 2, Fig 3
AtCLV3Reg5'-7	14	3	2022	Fig 2, Fig 3
AtCLV3Reg5'-7	14	2	2022	Fig 2, Fig 3
AtCLV3Reg5'-7	14	2	2022	Fig 2, Fig 3
AtCLV3Reg5'-7	14	2	2022	Fig 2, Fig 3
AtCLV3Reg5'-7	14	2	2022	Fig 2, Fig 3
AtCLV3Reg5'-7	14	2	2022	Fig 2, Fig 3
AtCLV3Reg5'-7	14	2	2022	Fig 2, Fig 3
AtCLV3Reg5'-7	14	2	2022	Fig 2, Fig 3
AtCLV3Reg5'-7	14	2	2022	Fig 2, Fig 3
AtCLV3Reg5'-7	14	2	2022	Fig 2, Fig 3
AtCLV3Reg5'-7	14	2	2022	Fig 2, Fig 3
AtCLV3Reg5'-7	14	2	2022	Fig 2, Fig 3
AtCLV3Reg5'-7	14	2	2022	Fig 2, Fig 3
AtCLV3Reg5'-8	1	2	2022	Fig 2, Fig 3
AtCLV3Reg5'-8	1	2	2022	Fig 2, Fig 3
AtCLV3Reg5'-8	1	2	2022	Fig 2, Fig 3
AtCLV3Reg5'-8	1	2	2022	Fig 2, Fig 3
AtCLV3Reg5'-8	1	2	2022	Fig 2, Fig 3
AtCLV3Reg5'-8	1	2	2022	Fig 2, Fig 3
AtCLV3Reg5'-8	1	2	2022	Fig 2, Fig 3
AtCLV3Reg5'-8	1	2	2022	Fig 2, Fig 3
AtCLV3Reg5'-8	1	2	2022	Fig 2, Fig 3
AtCLV3Reg5'-8	1	2	2022	Fig 2, Fig 3
AtCLV3Reg5'-8	1	2	2022	Fig 2, Fig 3
AtCLV3Reg5'-8	1	2	2022	Fig 2, Fig 3
AtCLV3Reg5'-8	1	2	2022	Fig 2, Fig 3
AtCLV3Reg5'-8	1	2	2022	Fig 2, Fig 3
AtCLV3Reg5'-8	2	2	2022	Fig 2, Fig 3
AtCLV3Reg5'-8	2	2	2022	Fig 2, Fig 3
AtCLV3Reg5'-8	2	2	2022	Fig 2, Fig 3
AtCLV3Reg5'-8	2	2	2022	Fig 2, Fig 3
AtCLV3Reg5'-8	2	2	2022	Fig 2, Fig 3
AtCLV3Reg5'-8	2	2	2022	Fig 2, Fig 3
AtCLV3Reg5'-8	2	2	2022	Fig 2, Fig 3
AtCLV3Reg5'-8	2	2	2022	Fig 2, Fig 3
AtCLV3Reg5'-8	2	2	2022	Fig 2, Fig 3
AtCLV3Reg5'-8	2	2	2022	Fig 2, Fig 3
AtCLV3Reg5'-8	2	2	2022	Fig 2, Fig 3
AtCLV3Reg5'-8	2	2	2022	Fig 2, Fig 3
AtCLV3Reg5'-8	2	2	2022	Fig 2, Fig 3
AtCLV3Reg5'-8	2	2	2022	Fig 2, Fig 3
AtCLV3Reg5'-8	3	2	2022	Fig 2, Fig 3
AtCLV3Reg5'-8	3	2	2022	Fig 2, Fig 3
AtCLV3Reg5'-8	3	2	2022	Fig 2, Fig 3
AtCLV3Reg5'-8	3	2	2022	Fig 2, Fig 3
AtCLV3Reg5'-8	3	2	2022	Fig 2, Fig 3
AtCLV3Reg5'-8	3	2	2022	Fig 2, Fig 3
AtCLV3Reg5'-8	3	2	2022	Fig 2, Fig 3
AtCLV3Reg5'-8	3	2	2022	Fig 2, Fig 3
AtCLV3Reg5'-8	3	2	2022	Fig 2, Fig 3
AtCLV3Reg5'-8	3	2	2022	Fig 2, Fig 3
AtCLV3Reg5'-8	3	2	2022	Fig 2, Fig 3
AtCLV3Reg5'-8	3	2	2022	Fig 2, Fig 3
AtCLV3Reg5'-8	3	2	2022	Fig 2, Fig 3
AtCLV3Reg5'-8	3	2	2022	Fig 2, Fig 3
AtCLV3Reg5'-8	4	2	2022	Fig 2, Fig 3
AtCLV3Reg5'-8	4	2	2022	Fig 2, Fig 3
AtCLV3Reg5'-8	4	2	2022	Fig 2, Fig 3
AtCLV3Reg5'-8	4	2	2022	Fig 2, Fig 3
AtCLV3Reg5'-8	4	2	2022	Fig 2, Fig 3
AtCLV3Reg5'-8	4	2	2022	Fig 2, Fig 3
AtCLV3Reg5'-8	4	2	2022	Fig 2, Fig 3
AtCLV3Reg5'-8	4	2	2022	Fig 2, Fig 3
AtCLV3Reg5'-8	4	2	2022	Fig 2, Fig 3
AtCLV3Reg5'-8	4	2	2022	Fig 2, Fig 3
AtCLV3Reg5'-8	4	2	2022	Fig 2, Fig 3
AtCLV3Reg5'-8	4	2	2022	Fig 2, Fig 3
AtCLV3Reg5'-8	4	2	2022	Fig 2, Fig 3
AtCLV3Reg5'-8	4	2	2022	Fig 2, Fig 3
AtCLV3Reg5'-8	5	2	2022	Fig 2, Fig 3
AtCLV3Reg5'-8	5	2	2022	Fig 2, Fig 3
AtCLV3Reg5'-8	5	2	2022	Fig 2, Fig 3
AtCLV3Reg5'-8	5	2	2022	Fig 2, Fig 3
AtCLV3Reg5'-8	5	2	2022	Fig 2, Fig 3
AtCLV3Reg5'-8	5	2	2022	Fig 2, Fig 3
AtCLV3Reg5'-8	5	2	2022	Fig 2, Fig 3
AtCLV3Reg5'-8	5	2	2022	Fig 2, Fig 3
AtCLV3Reg5'-8	5	2	2022	Fig 2, Fig 3
AtCLV3Reg5'-8	5	2	2022	Fig 2, Fig 3
AtCLV3Reg5'-8	5	2	2022	Fig 2, Fig 3
AtCLV3Reg5'-8	5	2	2022	Fig 2, Fig 3
AtCLV3Reg5'-8	5	2	2022	Fig 2, Fig 3
AtCLV3Reg5'-8	5	2	2022	Fig 2, Fig 3
AtCLV3Reg5'-8	6	2	2022	Fig 2, Fig 3
AtCLV3Reg5'-8	6	2	2022	Fig 2, Fig 3
AtCLV3Reg5'-8	6	2	2022	Fig 2, Fig 3
AtCLV3Reg5'-8	6	2	2022	Fig 2, Fig 3
AtCLV3Reg5'-8	6	2	2022	Fig 2, Fig 3
AtCLV3Reg5'-8	6	2	2022	Fig 2, Fig 3
AtCLV3Reg5'-8	6	2	2022	Fig 2, Fig 3
AtCLV3Reg5'-8	6	2	2022	Fig 2, Fig 3
AtCLV3Reg5'-8	6	2	2022	Fig 2, Fig 3
AtCLV3Reg5'-8	6	2	2022	Fig 2, Fig 3
AtCLV3Reg5'-8	6	2	2022	Fig 2, Fig 3
AtCLV3Reg5'-8	6	2	2022	Fig 2, Fig 3
AtCLV3Reg5'-8	6	2	2022	Fig 2, Fig 3
AtCLV3Reg5'-8	6	2	2022	Fig 2, Fig 3
AtCLV3Reg5'-8	7	2	2022	Fig 2, Fig 3
AtCLV3Reg5'-8	7	2	2022	Fig 2, Fig 3
AtCLV3Reg5'-8	7	2	2022	Fig 2, Fig 3
AtCLV3Reg5'-8	7	2	2022	Fig 2, Fig 3
AtCLV3Reg5'-8	7	2	2022	Fig 2, Fig 3
AtCLV3Reg5'-8	7	2	2022	Fig 2, Fig 3
AtCLV3Reg5'-8	7	2	2022	Fig 2, Fig 3
AtCLV3Reg5'-8	7	2	2022	Fig 2, Fig 3
AtCLV3Reg5'-8	7	2	2022	Fig 2, Fig 3
AtCLV3Reg5'-8	7	2	2022	Fig 2, Fig 3
AtCLV3Reg5'-8	7	2	2022	Fig 2, Fig 3
AtCLV3Reg5'-8	7	2	2022	Fig 2, Fig 3
AtCLV3Reg5'-8	7	2	2022	Fig 2, Fig 3
AtCLV3Reg5'-8	7	2	2022	Fig 2, Fig 3
AtCLV3Reg5'-8	8	2	2022	Fig 2, Fig 3
AtCLV3Reg5'-8	8	2	2022	Fig 2, Fig 3
AtCLV3Reg5'-8	8	2	2022	Fig 2, Fig 3
AtCLV3Reg5'-8	8	2	2022	Fig 2, Fig 3
AtCLV3Reg5'-8	8	2	2022	Fig 2, Fig 3
AtCLV3Reg5'-8	8	2	2022	Fig 2, Fig 3
AtCLV3Reg5'-8	8	2	2022	Fig 2, Fig 3
AtCLV3Reg5'-8	8	2	2022	Fig 2, Fig 3
AtCLV3Reg5'-8	8	2	2022	Fig 2, Fig 3
AtCLV3Reg5'-8	8	2	2022	Fig 2, Fig 3
AtCLV3Reg5'-8	8	2	2022	Fig 2, Fig 3
AtCLV3Reg5'-8	8	2	2022	Fig 2, Fig 3
AtCLV3Reg5'-8	8	2	2022	Fig 2, Fig 3
AtCLV3Reg5'-8	8	2	2022	Fig 2, Fig 3
AtCLV3Reg5'-8	9	2	2022	Fig 2, Fig 3
AtCLV3Reg5'-8	9	2	2022	Fig 2, Fig 3
AtCLV3Reg5'-8	9	2	2022	Fig 2, Fig 3
AtCLV3Reg5'-8	9	2	2022	Fig 2, Fig 3
AtCLV3Reg5'-8	9	2	2022	Fig 2, Fig 3
AtCLV3Reg5'-8	9	2	2022	Fig 2, Fig 3
AtCLV3Reg5'-8	9	2	2022	Fig 2, Fig 3
AtCLV3Reg5'-8	9	2	2022	Fig 2, Fig 3
AtCLV3Reg5'-8	9	2	2022	Fig 2, Fig 3
AtCLV3Reg5'-8	9	2	2022	Fig 2, Fig 3
AtCLV3Reg5'-8	9	2	2022	Fig 2, Fig 3
AtCLV3Reg5'-8	9	2	2022	Fig 2, Fig 3
AtCLV3Reg5'-8	9	2	2022	Fig 2, Fig 3
AtCLV3Reg5'-8	9	2	2022	Fig 2, Fig 3
AtCLV3Reg5'-8	10	2	2022	Fig 2, Fig 3
AtCLV3Reg5'-8	10	2	2022	Fig 2, Fig 3
AtCLV3Reg5'-8	10	2	2022	Fig 2, Fig 3
AtCLV3Reg5'-8	10	2	2022	Fig 2, Fig 3
AtCLV3Reg5'-8	10	2	2022	Fig 2, Fig 3
AtCLV3Reg5'-8	10	2	2022	Fig 2, Fig 3
AtCLV3Reg5'-8	10	2	2022	Fig 2, Fig 3
AtCLV3Reg5'-8	10	2	2022	Fig 2, Fig 3
AtCLV3Reg5'-8	10	2	2022	Fig 2, Fig 3
AtCLV3Reg5'-8	10	2	2022	Fig 2, Fig 3
AtCLV3Reg5'-8	10	2	2022	Fig 2, Fig 3
AtCLV3Reg5'-8	10	2	2022	Fig 2, Fig 3
AtCLV3Reg5'-8	10	2	2022	Fig 2, Fig 3
AtCLV3Reg5'-8	10	2	2022	Fig 2, Fig 3
AtCLV3Reg5'-9	1	2	2022	Fig 2
AtCLV3Reg5'-9	1	2	2022	Fig 2
AtCLV3Reg5'-9	1	2	2022	Fig 2
AtCLV3Reg5'-9	1	2	2022	Fig 2
AtCLV3Reg5'-9	1	2	2022	Fig 2
AtCLV3Reg5'-9	1	2	2022	Fig 2
AtCLV3Reg5'-9	1	2	2022	Fig 2
AtCLV3Reg5'-9	1	2	2022	Fig 2
AtCLV3Reg5'-9	1	2	2022	Fig 2
AtCLV3Reg5'-9	1	2	2022	Fig 2
AtCLV3Reg5'-9	1	2	2022	Fig 2
AtCLV3Reg5'-9	1	2	2022	Fig 2
AtCLV3Reg5'-9	1	2	2022	Fig 2
AtCLV3Reg5'-9	1	2	2022	Fig 2
AtCLV3Reg5'-9	2	2	2022	Fig 2
AtCLV3Reg5'-9	2	2	2022	Fig 2
AtCLV3Reg5'-9	2	2	2022	Fig 2
AtCLV3Reg5'-9	2	2	2022	Fig 2
AtCLV3Reg5'-9	2	2	2022	Fig 2
AtCLV3Reg5'-9	2	2	2022	Fig 2
AtCLV3Reg5'-9	2	2	2022	Fig 2
AtCLV3Reg5'-9	2	2	2022	Fig 2
AtCLV3Reg5'-9	2	2	2022	Fig 2
AtCLV3Reg5'-9	2	2	2022	Fig 2
AtCLV3Reg5'-9	2	2	2022	Fig 2
AtCLV3Reg5'-9	2	2	2022	Fig 2
AtCLV3Reg5'-9	2	2	2022	Fig 2
AtCLV3Reg5'-9	2	2	2022	Fig 2
AtCLV3Reg5'-9	3	2	2022	Fig 2
AtCLV3Reg5'-9	3	2	2022	Fig 2
AtCLV3Reg5'-9	3	2	2022	Fig 2
AtCLV3Reg5'-9	3	2	2022	Fig 2
AtCLV3Reg5'-9	3	2	2022	Fig 2
AtCLV3Reg5'-9	3	2	2022	Fig 2
AtCLV3Reg5'-9	3	2	2022	Fig 2
AtCLV3Reg5'-9	3	2	2022	Fig 2
AtCLV3Reg5'-9	3	2	2022	Fig 2
AtCLV3Reg5'-9	3	2	2022	Fig 2
AtCLV3Reg5'-9	3	2	2022	Fig 2
AtCLV3Reg5'-9	3	2	2022	Fig 2
AtCLV3Reg5'-9	3	2	2022	Fig 2
AtCLV3Reg5'-9	3	2	2022	Fig 2
AtCLV3Reg5'-9	4	2	2022	Fig 2
AtCLV3Reg5'-9	4	2	2022	Fig 2
AtCLV3Reg5'-9	4	2	2022	Fig 2
AtCLV3Reg5'-9	4	2	2022	Fig 2
AtCLV3Reg5'-9	4	2	2022	Fig 2
AtCLV3Reg5'-9	4	2	2022	Fig 2
AtCLV3Reg5'-9	4	2	2022	Fig 2
AtCLV3Reg5'-9	4	2	2022	Fig 2
AtCLV3Reg5'-9	4	2	2022	Fig 2
AtCLV3Reg5'-9	4	2	2022	Fig 2
AtCLV3Reg5'-9	4	2	2022	Fig 2
AtCLV3Reg5'-9	4	2	2022	Fig 2
AtCLV3Reg5'-9	4	2	2022	Fig 2
AtCLV3Reg5'-9	4	2	2022	Fig 2
AtCLV3Reg5'-9	5	2	2022	Fig 2
AtCLV3Reg5'-9	5	2	2022	Fig 2
AtCLV3Reg5'-9	5	2	2022	Fig 2
AtCLV3Reg5'-9	5	2	2022	Fig 2
AtCLV3Reg5'-9	5	2	2022	Fig 2
AtCLV3Reg5'-9	5	2	2022	Fig 2
AtCLV3Reg5'-9	5	2	2022	Fig 2
AtCLV3Reg5'-9	5	2	2022	Fig 2
AtCLV3Reg5'-9	5	2	2022	Fig 2
AtCLV3Reg5'-9	5	2	2022	Fig 2
AtCLV3Reg5'-9	5	2	2022	Fig 2
AtCLV3Reg5'-9	5	2	2022	Fig 2
AtCLV3Reg5'-9	5	2	2022	Fig 2
AtCLV3Reg5'-9	5	2	2022	Fig 2
AtCLV3Reg5'-9	6	2	2022	Fig 2
AtCLV3Reg5'-9	6	2	2022	Fig 2
AtCLV3Reg5'-9	6	2	2022	Fig 2
AtCLV3Reg5'-9	6	2	2022	Fig 2
AtCLV3Reg5'-9	6	2	2022	Fig 2
AtCLV3Reg5'-9	6	2	2022	Fig 2
AtCLV3Reg5'-9	6	2	2022	Fig 2
AtCLV3Reg5'-9	6	2	2022	Fig 2
AtCLV3Reg5'-9	6	2	2022	Fig 2
AtCLV3Reg5'-9	6	2	2022	Fig 2
AtCLV3Reg5'-9	6	2	2022	Fig 2
AtCLV3Reg5'-9	6	2	2022	Fig 2
AtCLV3Reg5'-9	6	2	2022	Fig 2
AtCLV3Reg5'-9	6	2	2022	Fig 2
AtCLV3Reg5'-9	7	2	2022	Fig 2
AtCLV3Reg5'-9	7	2	2022	Fig 2
AtCLV3Reg5'-9	7	2	2022	Fig 2
AtCLV3Reg5'-9	7	2	2022	Fig 2
AtCLV3Reg5'-9	7	2	2022	Fig 2
AtCLV3Reg5'-9	7	2	2022	Fig 2
AtCLV3Reg5'-9	7	2	2022	Fig 2
AtCLV3Reg5'-9	7	2	2022	Fig 2
AtCLV3Reg5'-9	7	2	2022	Fig 2
AtCLV3Reg5'-9	7	2	2022	Fig 2
AtCLV3Reg5'-9	7	2	2022	Fig 2
AtCLV3Reg5'-9	7	2	2022	Fig 2
AtCLV3Reg5'-9	7	2	2022	Fig 2
AtCLV3Reg5'-9	7	2	2022	Fig 2
AtCLV3Reg5'-9	8	2	2022	Fig 2
AtCLV3Reg5'-9	8	2	2022	Fig 2
AtCLV3Reg5'-9	8	2	2022	Fig 2
AtCLV3Reg5'-9	8	2	2022	Fig 2
AtCLV3Reg5'-9	8	2	2022	Fig 2
AtCLV3Reg5'-9	8	2	2022	Fig 2
AtCLV3Reg5'-9	8	2	2022	Fig 2
AtCLV3Reg5'-9	8	2	2022	Fig 2
AtCLV3Reg5'-9	8	2	2022	Fig 2
AtCLV3Reg5'-9	8	2	2022	Fig 2
AtCLV3Reg5'-9	8	2	2022	Fig 2
AtCLV3Reg5'-9	8	2	2022	Fig 2
AtCLV3Reg5'-9	8	2	2022	Fig 2
AtCLV3Reg5'-9	8	2	2022	Fig 2
AtCLV3Reg5'-9	9	2	2022	Fig 2
AtCLV3Reg5'-9	9	2	2022	Fig 2
AtCLV3Reg5'-9	9	2	2022	Fig 2
AtCLV3Reg5'-9	9	2	2022	Fig 2
AtCLV3Reg5'-9	9	2	2022	Fig 2
AtCLV3Reg5'-9	9	2	2022	Fig 2
AtCLV3Reg5'-9	9	2	2022	Fig 2
AtCLV3Reg5'-9	9	2	2022	Fig 2
AtCLV3Reg5'-9	9	2	2022	Fig 2
AtCLV3Reg5'-9	9	2	2022	Fig 2
AtCLV3Reg5'-9	9	2	2022	Fig 2
AtCLV3Reg5'-9	9	2	2022	Fig 2
AtCLV3Reg5'-9	9	2	2022	Fig 2
AtCLV3Reg5'-9	9	2	2022	Fig 2
AtCLV3Reg5'-9	10	2	2022	Fig 2
AtCLV3Reg5'-9	10	2	2022	Fig 2
AtCLV3Reg5'-9	10	2	2022	Fig 2
AtCLV3Reg5'-9	10	2	2022	Fig 2
AtCLV3Reg5'-9	10	2	2022	Fig 2
AtCLV3Reg5'-9	10	2	2022	Fig 2
AtCLV3Reg5'-9	10	2	2022	Fig 2
AtCLV3Reg5'-9	10	2	2022	Fig 2
AtCLV3Reg5'-9	10	2	2022	Fig 2
AtCLV3Reg5'-9	10	2	2022	Fig 2
AtCLV3Reg5'-9	10	2	2022	Fig 2
AtCLV3Reg5'-9	10	2	2022	Fig 2
AtCLV3Reg5'-9	10	2	2022	Fig 2
AtCLV3Reg5'-9	10	2	2022	Fig 2
AtCLV3Reg5'-10	1	2	2022	Fig 2
AtCLV3Reg5'-10	1	2	2022	Fig 2
AtCLV3Reg5'-10	1	2	2022	Fig 2
AtCLV3Reg5'-10	1	2	2022	Fig 2
AtCLV3Reg5'-10	1	2	2022	Fig 2
AtCLV3Reg5'-10	1	2	2022	Fig 2
AtCLV3Reg5'-10	1	2	2022	Fig 2
AtCLV3Reg5'-10	1	2	2022	Fig 2
AtCLV3Reg5'-10	1	2	2022	Fig 2
AtCLV3Reg5'-10	1	2	2022	Fig 2
AtCLV3Reg5'-10	1	2	2022	Fig 2
AtCLV3Reg5'-10	1	2	2022	Fig 2
AtCLV3Reg5'-10	1	2	2022	Fig 2
AtCLV3Reg5'-10	1	2	2022	Fig 2
AtCLV3Reg5'-10	2	2	2022	Fig 2
AtCLV3Reg5'-10	2	2	2022	Fig 2
AtCLV3Reg5'-10	2	2	2022	Fig 2
AtCLV3Reg5'-10	2	2	2022	Fig 2
AtCLV3Reg5'-10	2	2	2022	Fig 2
AtCLV3Reg5'-10	2	2	2022	Fig 2
AtCLV3Reg5'-10	2	2	2022	Fig 2
AtCLV3Reg5'-10	2	2	2022	Fig 2
AtCLV3Reg5'-10	2	2	2022	Fig 2
AtCLV3Reg5'-10	2	2	2022	Fig 2
AtCLV3Reg5'-10	2	2	2022	Fig 2
AtCLV3Reg5'-10	2	2	2022	Fig 2
AtCLV3Reg5'-10	2	2	2022	Fig 2
AtCLV3Reg5'-10	2	2	2022	Fig 2
AtCLV3Reg5'-10	3	2	2022	Fig 2
AtCLV3Reg5'-10	3	2	2022	Fig 2
AtCLV3Reg5'-10	3	2	2022	Fig 2
AtCLV3Reg5'-10	3	2	2022	Fig 2
AtCLV3Reg5'-10	3	2	2022	Fig 2
AtCLV3Reg5'-10	3	2	2022	Fig 2
AtCLV3Reg5'-10	3	2	2022	Fig 2
AtCLV3Reg5'-10	3	2	2022	Fig 2
AtCLV3Reg5'-10	3	2	2022	Fig 2
AtCLV3Reg5'-10	3	2	2022	Fig 2
AtCLV3Reg5'-10	3	2	2022	Fig 2
AtCLV3Reg5'-10	3	2	2022	Fig 2
AtCLV3Reg5'-10	3	2	2022	Fig 2
AtCLV3Reg5'-10	3	2	2022	Fig 2
AtCLV3Reg5'-10	4	2	2022	Fig 2
AtCLV3Reg5'-10	4	2	2022	Fig 2
AtCLV3Reg5'-10	4	2	2022	Fig 2
AtCLV3Reg5'-10	4	2	2022	Fig 2
AtCLV3Reg5'-10	4	2	2022	Fig 2
AtCLV3Reg5'-10	4	2	2022	Fig 2
AtCLV3Reg5'-10	4	2	2022	Fig 2
AtCLV3Reg5'-10	4	2	2022	Fig 2
AtCLV3Reg5'-10	4	2	2022	Fig 2
AtCLV3Reg5'-10	4	2	2022	Fig 2
AtCLV3Reg5'-10	4	2	2022	Fig 2
AtCLV3Reg5'-10	4	2	2022	Fig 2
AtCLV3Reg5'-10	4	2	2022	Fig 2
AtCLV3Reg5'-10	4	2	2022	Fig 2
AtCLV3Reg5'-10	5	2	2022	Fig 2
AtCLV3Reg5'-10	5	2	2022	Fig 2
AtCLV3Reg5'-10	5	2	2022	Fig 2
AtCLV3Reg5'-10	5	2	2022	Fig 2
AtCLV3Reg5'-10	5	2	2022	Fig 2
AtCLV3Reg5'-10	5	2	2022	Fig 2
AtCLV3Reg5'-10	5	2	2022	Fig 2
AtCLV3Reg5'-10	5	2	2022	Fig 2
AtCLV3Reg5'-10	5	2	2022	Fig 2
AtCLV3Reg5'-10	5	2	2022	Fig 2
AtCLV3Reg5'-10	5	2	2022	Fig 2
AtCLV3Reg5'-10	5	2	2022	Fig 2
AtCLV3Reg5'-10	5	2	2022	Fig 2
AtCLV3Reg5'-10	5	2	2022	Fig 2
AtCLV3Reg5'-10	6	2	2022	Fig 2
AtCLV3Reg5'-10	6	2	2022	Fig 2
AtCLV3Reg5'-10	6	2	2022	Fig 2
AtCLV3Reg5'-10	6	2	2022	Fig 2
AtCLV3Reg5'-10	6	2	2022	Fig 2
AtCLV3Reg5'-10	6	2	2022	Fig 2
AtCLV3Reg5'-10	6	2	2022	Fig 2
AtCLV3Reg5'-10	6	2	2022	Fig 2
AtCLV3Reg5'-10	6	2	2022	Fig 2
AtCLV3Reg5'-10	6	2	2022	Fig 2
AtCLV3Reg5'-10	6	2	2022	Fig 2
AtCLV3Reg5'-10	6	2	2022	Fig 2
AtCLV3Reg5'-10	6	2	2022	Fig 2
AtCLV3Reg5'-10	6	2	2022	Fig 2
AtCLV3Reg5'-10	7	2	2022	Fig 2
AtCLV3Reg5'-10	7	2	2022	Fig 2
AtCLV3Reg5'-10	7	2	2022	Fig 2
AtCLV3Reg5'-10	7	2	2022	Fig 2
AtCLV3Reg5'-10	7	2	2022	Fig 2
AtCLV3Reg5'-10	7	2	2022	Fig 2
AtCLV3Reg5'-10	7	2	2022	Fig 2
AtCLV3Reg5'-10	7	2	2022	Fig 2
AtCLV3Reg5'-10	7	2	2022	Fig 2
AtCLV3Reg5'-10	7	2	2022	Fig 2
AtCLV3Reg5'-10	7	2	2022	Fig 2
AtCLV3Reg5'-10	7	2	2022	Fig 2
AtCLV3Reg5'-10	7	2	2022	Fig 2
AtCLV3Reg5'-10	7	2	2022	Fig 2
AtCLV3Reg5'-10	8	2	2022	Fig 2
AtCLV3Reg5'-10	8	2	2022	Fig 2
AtCLV3Reg5'-10	8	2	2022	Fig 2
AtCLV3Reg5'-10	8	2	2022	Fig 2
AtCLV3Reg5'-10	8	2	2022	Fig 2
AtCLV3Reg5'-10	8	2	2022	Fig 2
AtCLV3Reg5'-10	8	2	2022	Fig 2
AtCLV3Reg5'-10	8	2	2022	Fig 2
AtCLV3Reg5'-10	8	2	2022	Fig 2
AtCLV3Reg5'-10	8	2	2022	Fig 2
AtCLV3Reg5'-10	8	2	2022	Fig 2
AtCLV3Reg5'-10	8	2	2022	Fig 2
AtCLV3Reg5'-10	8	2	2022	Fig 2
AtCLV3Reg5'-10	8	2	2022	Fig 2
AtCLV3Reg5'-10	9	2	2022	Fig 2
AtCLV3Reg5'-10	9	2	2022	Fig 2
AtCLV3Reg5'-10	9	2	2022	Fig 2
AtCLV3Reg5'-10	9	2	2022	Fig 2
AtCLV3Reg5'-10	9	2	2022	Fig 2
AtCLV3Reg5'-10	9	2	2022	Fig 2
AtCLV3Reg5'-10	9	2	2022	Fig 2
AtCLV3Reg5'-10	9	2	2022	Fig 2
AtCLV3Reg5'-10	9	2	2022	Fig 2
AtCLV3Reg5'-10	9	2	2022	Fig 2
AtCLV3Reg5'-10	9	2	2022	Fig 2
AtCLV3Reg5'-10	9	2	2022	Fig 2
AtCLV3Reg5'-10	9	2	2022	Fig 2
AtCLV3Reg5'-10	9	2	2022	Fig 2
AtCLV3Reg5'-10	10	2	2022	Fig 2
AtCLV3Reg5'-10	10	2	2022	Fig 2
AtCLV3Reg5'-10	10	2	2022	Fig 2
AtCLV3Reg5'-10	10	2	2022	Fig 2
AtCLV3Reg5'-10	10	2	2022	Fig 2
AtCLV3Reg5'-10	10	2	2022	Fig 2
AtCLV3Reg5'-10	10	2	2022	Fig 2
AtCLV3Reg5'-10	10	2	2022	Fig 2
AtCLV3Reg5'-10	10	2	2022	Fig 2
AtCLV3Reg5'-10	10	2	2022	Fig 2
AtCLV3Reg5'-10	10	2	2022	Fig 2
AtCLV3Reg5'-10	10	2	2022	Fig 2
AtCLV3Reg5'-10	10	2	2022	Fig 2
AtCLV3Reg5'-10	10	2	2022	Fig 2
AtCLV3Reg5'-11	1	2	2022	Fig 2
AtCLV3Reg5'-11	1	3	2022	Fig 2
AtCLV3Reg5'-11	1	3	2022	Fig 2
AtCLV3Reg5'-11	1	2	2022	Fig 2
AtCLV3Reg5'-11	1	2	2022	Fig 2
AtCLV3Reg5'-11	1	4	2022	Fig 2
AtCLV3Reg5'-11	1	2	2022	Fig 2
AtCLV3Reg5'-11	1	2	2022	Fig 2
AtCLV3Reg5'-11	1	3	2022	Fig 2
AtCLV3Reg5'-11	1	2	2022	Fig 2
AtCLV3Reg5'-11	1	3	2022	Fig 2
AtCLV3Reg5'-11	1	2	2022	Fig 2
AtCLV3Reg5'-11	1	2	2022	Fig 2
AtCLV3Reg5'-11	1	2	2022	Fig 2
AtCLV3Reg5'-11	2	3	2022	Fig 2
AtCLV3Reg5'-11	2	2	2022	Fig 2
AtCLV3Reg5'-11	2	2	2022	Fig 2
AtCLV3Reg5'-11	2	3	2022	Fig 2
AtCLV3Reg5'-11	2	3	2022	Fig 2
AtCLV3Reg5'-11	2	2	2022	Fig 2
AtCLV3Reg5'-11	2	2	2022	Fig 2
AtCLV3Reg5'-11	2	3	2022	Fig 2
AtCLV3Reg5'-11	2	3	2022	Fig 2
AtCLV3Reg5'-11	2	3	2022	Fig 2
AtCLV3Reg5'-11	2	2	2022	Fig 2
AtCLV3Reg5'-11	2	2	2022	Fig 2
AtCLV3Reg5'-11	2	3	2022	Fig 2
AtCLV3Reg5'-11	2	2	2022	Fig 2
AtCLV3Reg5'-11	3	2	2022	Fig 2
AtCLV3Reg5'-11	3	4	2022	Fig 2
AtCLV3Reg5'-11	3	4	2022	Fig 2
AtCLV3Reg5'-11	3	3	2022	Fig 2
AtCLV3Reg5'-11	3	2	2022	Fig 2
AtCLV3Reg5'-11	3	2	2022	Fig 2
AtCLV3Reg5'-11	3	3	2022	Fig 2
AtCLV3Reg5'-11	3	2	2022	Fig 2
AtCLV3Reg5'-11	3	2	2022	Fig 2
AtCLV3Reg5'-11	3	3	2022	Fig 2
AtCLV3Reg5'-11	3	2	2022	Fig 2
AtCLV3Reg5'-11	3	3	2022	Fig 2
AtCLV3Reg5'-11	3	3	2022	Fig 2
AtCLV3Reg5'-11	3	2	2022	Fig 2
AtCLV3Reg5'-11	4	3	2022	Fig 2
AtCLV3Reg5'-11	4	3	2022	Fig 2
AtCLV3Reg5'-11	4	3	2022	Fig 2
AtCLV3Reg5'-11	4	3	2022	Fig 2
AtCLV3Reg5'-11	4	4	2022	Fig 2
AtCLV3Reg5'-11	4	4	2022	Fig 2
AtCLV3Reg5'-11	4	4	2022	Fig 2
AtCLV3Reg5'-11	4	2	2022	Fig 2
AtCLV3Reg5'-11	4	3	2022	Fig 2
AtCLV3Reg5'-11	4	2	2022	Fig 2
AtCLV3Reg5'-11	4	2	2022	Fig 2
AtCLV3Reg5'-11	4	4	2022	Fig 2
AtCLV3Reg5'-11	4	2	2022	Fig 2
AtCLV3Reg5'-11	4	3	2022	Fig 2
AtCLV3Reg5'-11	5	4	2022	Fig 2
AtCLV3Reg5'-11	5	4	2022	Fig 2
AtCLV3Reg5'-11	5	3	2022	Fig 2
AtCLV3Reg5'-11	5	3	2022	Fig 2
AtCLV3Reg5'-11	5	2	2022	Fig 2
AtCLV3Reg5'-11	5	2	2022	Fig 2
AtCLV3Reg5'-11	5	2	2022	Fig 2
AtCLV3Reg5'-11	5	2	2022	Fig 2
AtCLV3Reg5'-11	5	3	2022	Fig 2
AtCLV3Reg5'-11	5	3	2022	Fig 2
AtCLV3Reg5'-11	5	2	2022	Fig 2
AtCLV3Reg5'-11	5	3	2022	Fig 2
AtCLV3Reg5'-11	5	3	2022	Fig 2
AtCLV3Reg5'-11	5	2	2022	Fig 2
AtCLV3Reg5'-11	6	2	2022	Fig 2
AtCLV3Reg5'-11	6	2	2022	Fig 2
AtCLV3Reg5'-11	6	3	2022	Fig 2
AtCLV3Reg5'-11	6	2	2022	Fig 2
AtCLV3Reg5'-11	6	4	2022	Fig 2
AtCLV3Reg5'-11	6	2	2022	Fig 2
AtCLV3Reg5'-11	6	2	2022	Fig 2
AtCLV3Reg5'-11	6	2	2022	Fig 2
AtCLV3Reg5'-11	6	3	2022	Fig 2
AtCLV3Reg5'-11	6	3	2022	Fig 2
AtCLV3Reg5'-11	6	2	2022	Fig 2
AtCLV3Reg5'-11	6	2	2022	Fig 2
AtCLV3Reg5'-11	6	4	2022	Fig 2
AtCLV3Reg5'-11	6	2	2022	Fig 2
AtCLV3Reg5'-11	7	2	2022	Fig 2
AtCLV3Reg5'-11	7	3	2022	Fig 2
AtCLV3Reg5'-11	7	3	2022	Fig 2
AtCLV3Reg5'-11	7	2	2022	Fig 2
AtCLV3Reg5'-11	7	2	2022	Fig 2
AtCLV3Reg5'-11	7	3	2022	Fig 2
AtCLV3Reg5'-11	7	3	2022	Fig 2
AtCLV3Reg5'-11	7	2	2022	Fig 2
AtCLV3Reg5'-11	7	3	2022	Fig 2
AtCLV3Reg5'-11	7	2	2022	Fig 2
AtCLV3Reg5'-11	7	3	2022	Fig 2
AtCLV3Reg5'-11	7	3	2022	Fig 2
AtCLV3Reg5'-11	7	3	2022	Fig 2
AtCLV3Reg5'-11	7	4	2022	Fig 2
AtCLV3Reg5'-11	8	4	2022	Fig 2
AtCLV3Reg5'-11	8	3	2022	Fig 2
AtCLV3Reg5'-11	8	2	2022	Fig 2
AtCLV3Reg5'-11	8	2	2022	Fig 2
AtCLV3Reg5'-11	8	2	2022	Fig 2
AtCLV3Reg5'-11	8	2	2022	Fig 2
AtCLV3Reg5'-11	8	3	2022	Fig 2
AtCLV3Reg5'-11	8	4	2022	Fig 2
AtCLV3Reg5'-11	8	3	2022	Fig 2
AtCLV3Reg5'-11	8	3	2022	Fig 2
AtCLV3Reg5'-11	8	2	2022	Fig 2
AtCLV3Reg5'-11	8	3	2022	Fig 2
AtCLV3Reg5'-11	8	3	2022	Fig 2
AtCLV3Reg5'-11	8	4	2022	Fig 2
AtCLV3Reg5'-11	9	4	2022	Fig 2
AtCLV3Reg5'-11	9	4	2022	Fig 2
AtCLV3Reg5'-11	9	2	2022	Fig 2
AtCLV3Reg5'-11	9	4	2022	Fig 2
AtCLV3Reg5'-11	9	4	2022	Fig 2
AtCLV3Reg5'-11	9	3	2022	Fig 2
AtCLV3Reg5'-11	9	4	2022	Fig 2
AtCLV3Reg5'-11	9	2	2022	Fig 2
AtCLV3Reg5'-11	9	3	2022	Fig 2
AtCLV3Reg5'-11	9	4	2022	Fig 2
AtCLV3Reg5'-11	9	3	2022	Fig 2
AtCLV3Reg5'-11	9	2	2022	Fig 2
AtCLV3Reg5'-11	9	2	2022	Fig 2
AtCLV3Reg5'-11	9	4	2022	Fig 2
AtCLV3Reg5'-11	10	2	2022	Fig 2
AtCLV3Reg5'-11	10	2	2022	Fig 2
AtCLV3Reg5'-11	10	3	2022	Fig 2
AtCLV3Reg5'-11	10	2	2022	Fig 2
AtCLV3Reg5'-11	10	2	2022	Fig 2
AtCLV3Reg5'-11	10	3	2022	Fig 2
AtCLV3Reg5'-11	10	2	2022	Fig 2
AtCLV3Reg5'-11	10	3	2022	Fig 2
AtCLV3Reg5'-11	10	2	2022	Fig 2
AtCLV3Reg5'-11	10	3	2022	Fig 2
AtCLV3Reg5'-11	10	3	2022	Fig 2
AtCLV3Reg5'-11	10	3	2022	Fig 2
AtCLV3Reg5'-11	10	2	2022	Fig 2
AtCLV3Reg5'-11	10	2	2022	Fig 2
Atclv3	1	7	2022	Fig 2, Fig 3
Atclv3	1	5	2022	Fig 2, Fig 3
Atclv3	1	5	2022	Fig 2, Fig 3
Atclv3	1	6	2022	Fig 2, Fig 3
Atclv3	1	5	2022	Fig 2, Fig 3
Atclv3	1	8	2022	Fig 2, Fig 3
Atclv3	1	5	2022	Fig 2, Fig 3
Atclv3	1	6	2022	Fig 2, Fig 3
Atclv3	1	5	2022	Fig 2, Fig 3
Atclv3	1	5	2022	Fig 2, Fig 3
Atclv3	1	7	2022	Fig 2, Fig 3
Atclv3	1	5	2022	Fig 2, Fig 3
Atclv3	1	8	2022	Fig 2, Fig 3
Atclv3	1	5	2022	Fig 2, Fig 3
Atclv3	2	7	2022	Fig 2, Fig 3
Atclv3	2	5	2022	Fig 2, Fig 3
Atclv3	2	7	2022	Fig 2, Fig 3
Atclv3	2	5	2022	Fig 2, Fig 3
Atclv3	2	5	2022	Fig 2, Fig 3
Atclv3	2	6	2022	Fig 2, Fig 3
Atclv3	2	5	2022	Fig 2, Fig 3
Atclv3	2	4	2022	Fig 2, Fig 3
Atclv3	2	4	2022	Fig 2, Fig 3
Atclv3	2	6	2022	Fig 2, Fig 3
Atclv3	2	4	2022	Fig 2, Fig 3
Atclv3	2	6	2022	Fig 2, Fig 3
Atclv3	2	4	2022	Fig 2, Fig 3
Atclv3	2	4	2022	Fig 2, Fig 3
Atclv3	3	5	2022	Fig 2, Fig 3
Atclv3	3	6	2022	Fig 2, Fig 3
Atclv3	3	5	2022	Fig 2, Fig 3
Atclv3	3	6	2022	Fig 2, Fig 3
Atclv3	3	6	2022	Fig 2, Fig 3
Atclv3	3	6	2022	Fig 2, Fig 3
Atclv3	3	4	2022	Fig 2, Fig 3
Atclv3	3	5	2022	Fig 2, Fig 3
Atclv3	3	6	2022	Fig 2, Fig 3
Atclv3	3	5	2022	Fig 2, Fig 3
Atclv3	3	6	2022	Fig 2, Fig 3
Atclv3	3	5	2022	Fig 2, Fig 3
Atclv3	3	3	2022	Fig 2, Fig 3
Atclv3	3	6	2022	Fig 2, Fig 3
Atclv3	4	6	2022	Fig 2, Fig 3
Atclv3	4	5	2022	Fig 2, Fig 3
Atclv3	4	5	2022	Fig 2, Fig 3
Atclv3	4	6	2022	Fig 2, Fig 3
Atclv3	4	4	2022	Fig 2, Fig 3
Atclv3	4	6	2022	Fig 2, Fig 3
Atclv3	4	4	2022	Fig 2, Fig 3
Atclv3	4	5	2022	Fig 2, Fig 3
Atclv3	4	6	2022	Fig 2, Fig 3
Atclv3	4	6	2022	Fig 2, Fig 3
Atclv3	4	5	2022	Fig 2, Fig 3
Atclv3	4	6	2022	Fig 2, Fig 3
Atclv3	4	5	2022	Fig 2, Fig 3
Atclv3	4	5	2022	Fig 2, Fig 3
Atclv3	5	7	2022	Fig 2, Fig 3
Atclv3	5	6	2022	Fig 2, Fig 3
Atclv3	5	7	2022	Fig 2, Fig 3
Atclv3	5	4	2022	Fig 2, Fig 3
Atclv3	5	5	2022	Fig 2, Fig 3
Atclv3	5	6	2022	Fig 2, Fig 3
Atclv3	5	5	2022	Fig 2, Fig 3
Atclv3	5	5	2022	Fig 2, Fig 3
Atclv3	5	5	2022	Fig 2, Fig 3
Atclv3	5	4	2022	Fig 2, Fig 3
Atclv3	5	5	2022	Fig 2, Fig 3
Atclv3	5	6	2022	Fig 2, Fig 3
Atclv3	5	6	2022	Fig 2, Fig 3
Atclv3	5	6	2022	Fig 2, Fig 3
Atclv3	8	6	2022	Fig 2, Fig 3
Atclv3	8	6	2022	Fig 2, Fig 3
Atclv3	8	7	2022	Fig 2, Fig 3
Atclv3	8	6	2022	Fig 2, Fig 3
Atclv3	8	6	2022	Fig 2, Fig 3
Atclv3	8	6	2022	Fig 2, Fig 3
Atclv3	8	6	2022	Fig 2, Fig 3
Atclv3	8	7	2022	Fig 2, Fig 3
Atclv3	8	7	2022	Fig 2, Fig 3
Atclv3	8	6	2022	Fig 2, Fig 3
Atclv3	8	6	2022	Fig 2, Fig 3
Atclv3	8	6	2022	Fig 2, Fig 3
Atclv3	8	6	2022	Fig 2, Fig 3
Atclv3	8	6	2022	Fig 2, Fig 3
Atclv3	9	6	2022	Fig 2, Fig 3
Atclv3	9	8	2022	Fig 2, Fig 3
Atclv3	9	6	2022	Fig 2, Fig 3
Atclv3	9	6	2022	Fig 2, Fig 3
Atclv3	9	6	2022	Fig 2, Fig 3
Atclv3	9	6	2022	Fig 2, Fig 3
Atclv3	9	6	2022	Fig 2, Fig 3
Atclv3	9	5	2022	Fig 2, Fig 3
Atclv3	9	6	2022	Fig 2, Fig 3
Atclv3	9	7	2022	Fig 2, Fig 3
Atclv3	9	5	2022	Fig 2, Fig 3
Atclv3	9	6	2022	Fig 2, Fig 3
Atclv3	9	6	2022	Fig 2, Fig 3
Atclv3	9	6	2022	Fig 2, Fig 3
Atclv3	10	6	2022	Fig 2, Fig 3
Atclv3	10	4	2022	Fig 2, Fig 3
Atclv3	10	6	2022	Fig 2, Fig 3
Atclv3	10	5	2022	Fig 2, Fig 3
Atclv3	10	5	2022	Fig 2, Fig 3
Atclv3	10	5	2022	Fig 2, Fig 3
Atclv3	10	6	2022	Fig 2, Fig 3
Atclv3	10	4	2022	Fig 2, Fig 3
Atclv3	10	5	2022	Fig 2, Fig 3
Atclv3	10	5	2022	Fig 2, Fig 3
Atclv3	10	7	2022	Fig 2, Fig 3
Atclv3	10	6	2022	Fig 2, Fig 3
Atclv3	10	4	2022	Fig 2, Fig 3
Atclv3	10	5	2022	Fig 2, Fig 3
Atclv3	11	5	2022	Fig 2, Fig 3
Atclv3	11	6	2022	Fig 2, Fig 3
Atclv3	11	6	2022	Fig 2, Fig 3
Atclv3	11	5	2022	Fig 2, Fig 3
Atclv3	11	6	2022	Fig 2, Fig 3
Atclv3	11	6	2022	Fig 2, Fig 3
Atclv3	11	6	2022	Fig 2, Fig 3
Atclv3	11	6	2022	Fig 2, Fig 3
Atclv3	11	6	2022	Fig 2, Fig 3
Atclv3	11	5	2022	Fig 2, Fig 3
Atclv3	11	6	2022	Fig 2, Fig 3
Atclv3	11	7	2022	Fig 2, Fig 3
Atclv3	11	6	2022	Fig 2, Fig 3
Atclv3	11	6	2022	Fig 2, Fig 3
Atclv3	15	5	2022	Fig 2, Fig 3
Atclv3	15	4	2022	Fig 2, Fig 3
Atclv3	15	6	2022	Fig 2, Fig 3
Atclv3	15	7	2022	Fig 2, Fig 3
Atclv3	15	6	2022	Fig 2, Fig 3
Atclv3	15	5	2022	Fig 2, Fig 3
Atclv3	15	4	2022	Fig 2, Fig 3
Atclv3	15	5	2022	Fig 2, Fig 3
Atclv3	15	6	2022	Fig 2, Fig 3
Atclv3	15	5	2022	Fig 2, Fig 3
Atclv3	15	6	2022	Fig 2, Fig 3
Atclv3	15	5	2022	Fig 2, Fig 3
Atclv3	15	6	2022	Fig 2, Fig 3
Atclv3	15	5	2022	Fig 2, Fig 3
AtCLV3Reg3'-1	1	3	2022	Fig 2
AtCLV3Reg3'-1	1	2	2022	Fig 2
AtCLV3Reg3'-1	1	2	2022	Fig 2
AtCLV3Reg3'-1	1	3	2022	Fig 2
AtCLV3Reg3'-1	1	3	2022	Fig 2
AtCLV3Reg3'-1	1	4	2022	Fig 2
AtCLV3Reg3'-1	1	3	2022	Fig 2
AtCLV3Reg3'-1	1	4	2022	Fig 2
AtCLV3Reg3'-1	1	3	2022	Fig 2
AtCLV3Reg3'-1	1	3	2022	Fig 2
AtCLV3Reg3'-1	1	3	2022	Fig 2
AtCLV3Reg3'-1	1	2	2022	Fig 2
AtCLV3Reg3'-1	1	3	2022	Fig 2
AtCLV3Reg3'-1	1	3	2022	Fig 2
AtCLV3Reg3'-1	2	4	2022	Fig 2
AtCLV3Reg3'-1	2	2	2022	Fig 2
AtCLV3Reg3'-1	2	2	2022	Fig 2
AtCLV3Reg3'-1	2	3	2022	Fig 2
AtCLV3Reg3'-1	2	3	2022	Fig 2
AtCLV3Reg3'-1	2	3	2022	Fig 2
AtCLV3Reg3'-1	2	3	2022	Fig 2
AtCLV3Reg3'-1	2	4	2022	Fig 2
AtCLV3Reg3'-1	2	3	2022	Fig 2
AtCLV3Reg3'-1	2	2	2022	Fig 2
AtCLV3Reg3'-1	2	2	2022	Fig 2
AtCLV3Reg3'-1	2	2	2022	Fig 2
AtCLV3Reg3'-1	2	2	2022	Fig 2
AtCLV3Reg3'-1	2	3	2022	Fig 2
AtCLV3Reg3'-1	3	4	2022	Fig 2
AtCLV3Reg3'-1	3	3	2022	Fig 2
AtCLV3Reg3'-1	3	4	2022	Fig 2
AtCLV3Reg3'-1	3	3	2022	Fig 2
AtCLV3Reg3'-1	3	2	2022	Fig 2
AtCLV3Reg3'-1	3	3	2022	Fig 2
AtCLV3Reg3'-1	3	3	2022	Fig 2
AtCLV3Reg3'-1	3	2	2022	Fig 2
AtCLV3Reg3'-1	3	2	2022	Fig 2
AtCLV3Reg3'-1	3	3	2022	Fig 2
AtCLV3Reg3'-1	3	3	2022	Fig 2
AtCLV3Reg3'-1	3	2	2022	Fig 2
AtCLV3Reg3'-1	3	2	2022	Fig 2
AtCLV3Reg3'-1	3	3	2022	Fig 2
AtCLV3Reg3'-1	4	3	2022	Fig 2
AtCLV3Reg3'-1	4	3	2022	Fig 2
AtCLV3Reg3'-1	4	3	2022	Fig 2
AtCLV3Reg3'-1	4	3	2022	Fig 2
AtCLV3Reg3'-1	4	3	2022	Fig 2
AtCLV3Reg3'-1	4	3	2022	Fig 2
AtCLV3Reg3'-1	4	2	2022	Fig 2
AtCLV3Reg3'-1	4	3	2022	Fig 2
AtCLV3Reg3'-1	4	3	2022	Fig 2
AtCLV3Reg3'-1	4	3	2022	Fig 2
AtCLV3Reg3'-1	4	3	2022	Fig 2
AtCLV3Reg3'-1	4	2	2022	Fig 2
AtCLV3Reg3'-1	4	3	2022	Fig 2
AtCLV3Reg3'-1	4	2	2022	Fig 2
AtCLV3Reg3'-1	5	4	2022	Fig 2
AtCLV3Reg3'-1	5	2	2022	Fig 2
AtCLV3Reg3'-1	5	4	2022	Fig 2
AtCLV3Reg3'-1	5	2	2022	Fig 2
AtCLV3Reg3'-1	5	2	2022	Fig 2
AtCLV3Reg3'-1	5	2	2022	Fig 2
AtCLV3Reg3'-1	5	3	2022	Fig 2
AtCLV3Reg3'-1	5	2	2022	Fig 2
AtCLV3Reg3'-1	5	2	2022	Fig 2
AtCLV3Reg3'-1	5	2	2022	Fig 2
AtCLV3Reg3'-1	5	2	2022	Fig 2
AtCLV3Reg3'-1	5	3	2022	Fig 2
AtCLV3Reg3'-1	5	3	2022	Fig 2
AtCLV3Reg3'-1	5	3	2022	Fig 2
AtCLV3Reg3'-1	6	3	2022	Fig 2
AtCLV3Reg3'-1	6	2	2022	Fig 2
AtCLV3Reg3'-1	6	3	2022	Fig 2
AtCLV3Reg3'-1	6	3	2022	Fig 2
AtCLV3Reg3'-1	6	4	2022	Fig 2
AtCLV3Reg3'-1	6	3	2022	Fig 2
AtCLV3Reg3'-1	6	3	2022	Fig 2
AtCLV3Reg3'-1	6	2	2022	Fig 2
AtCLV3Reg3'-1	6	3	2022	Fig 2
AtCLV3Reg3'-1	6	3	2022	Fig 2
AtCLV3Reg3'-1	6	3	2022	Fig 2
AtCLV3Reg3'-1	6	3	2022	Fig 2
AtCLV3Reg3'-1	6	2	2022	Fig 2
AtCLV3Reg3'-1	6	3	2022	Fig 2
AtCLV3Reg3'-1	7	2	2022	Fig 2
AtCLV3Reg3'-1	7	2	2022	Fig 2
AtCLV3Reg3'-1	7	3	2022	Fig 2
AtCLV3Reg3'-1	7	3	2022	Fig 2
AtCLV3Reg3'-1	7	3	2022	Fig 2
AtCLV3Reg3'-1	7	3	2022	Fig 2
AtCLV3Reg3'-1	7	3	2022	Fig 2
AtCLV3Reg3'-1	7	3	2022	Fig 2
AtCLV3Reg3'-1	7	4	2022	Fig 2
AtCLV3Reg3'-1	7	2	2022	Fig 2
AtCLV3Reg3'-1	7	4	2022	Fig 2
AtCLV3Reg3'-1	7	4	2022	Fig 2
AtCLV3Reg3'-1	7	4	2022	Fig 2
AtCLV3Reg3'-1	7	2	2022	Fig 2
AtCLV3Reg3'-1	9	2	2022	Fig 2
AtCLV3Reg3'-1	9	2	2022	Fig 2
AtCLV3Reg3'-1	9	2	2022	Fig 2
AtCLV3Reg3'-1	9	3	2022	Fig 2
AtCLV3Reg3'-1	9	3	2022	Fig 2
AtCLV3Reg3'-1	9	3	2022	Fig 2
AtCLV3Reg3'-1	9	3	2022	Fig 2
AtCLV3Reg3'-1	9	2	2022	Fig 2
AtCLV3Reg3'-1	9	3	2022	Fig 2
AtCLV3Reg3'-1	9	2	2022	Fig 2
AtCLV3Reg3'-1	9	2	2022	Fig 2
AtCLV3Reg3'-1	9	3	2022	Fig 2
AtCLV3Reg3'-1	9	3	2022	Fig 2
AtCLV3Reg3'-1	9	3	2022	Fig 2
AtCLV3Reg3'-1	10	3	2022	Fig 2
AtCLV3Reg3'-1	10	3	2022	Fig 2
AtCLV3Reg3'-1	10	3	2022	Fig 2
AtCLV3Reg3'-1	10	2	2022	Fig 2
AtCLV3Reg3'-1	10	3	2022	Fig 2
AtCLV3Reg3'-1	10	3	2022	Fig 2
AtCLV3Reg3'-1	10	4	2022	Fig 2
AtCLV3Reg3'-1	10	3	2022	Fig 2
AtCLV3Reg3'-1	10	2	2022	Fig 2
AtCLV3Reg3'-1	10	3	2022	Fig 2
AtCLV3Reg3'-1	10	2	2022	Fig 2
AtCLV3Reg3'-1	10	3	2022	Fig 2
AtCLV3Reg3'-1	10	3	2022	Fig 2
AtCLV3Reg3'-1	10	2	2022	Fig 2
AtCLV3Reg3'-1	11	2	2022	Fig 2
AtCLV3Reg3'-1	11	3	2022	Fig 2
AtCLV3Reg3'-1	11	3	2022	Fig 2
AtCLV3Reg3'-1	11	4	2022	Fig 2
AtCLV3Reg3'-1	11	2	2022	Fig 2
AtCLV3Reg3'-1	11	3	2022	Fig 2
AtCLV3Reg3'-1	11	3	2022	Fig 2
AtCLV3Reg3'-1	11	3	2022	Fig 2
AtCLV3Reg3'-1	11	2	2022	Fig 2
AtCLV3Reg3'-1	11	2	2022	Fig 2
AtCLV3Reg3'-1	11	3	2022	Fig 2
AtCLV3Reg3'-1	11	2	2022	Fig 2
AtCLV3Reg3'-1	11	3	2022	Fig 2
AtCLV3Reg3'-1	11	2	2022	Fig 2
AtCLV3Reg3'-2	1	2	2022	Fig 2
AtCLV3Reg3'-2	1	2	2022	Fig 2
AtCLV3Reg3'-2	1	2	2022	Fig 2
AtCLV3Reg3'-2	1	2	2022	Fig 2
AtCLV3Reg3'-2	1	2	2022	Fig 2
AtCLV3Reg3'-2	1	2	2022	Fig 2
AtCLV3Reg3'-2	1	2	2022	Fig 2
AtCLV3Reg3'-2	1	2	2022	Fig 2
AtCLV3Reg3'-2	1	2	2022	Fig 2
AtCLV3Reg3'-2	1	2	2022	Fig 2
AtCLV3Reg3'-2	1	2	2022	Fig 2
AtCLV3Reg3'-2	1	2	2022	Fig 2
AtCLV3Reg3'-2	1	2	2022	Fig 2
AtCLV3Reg3'-2	1	3	2022	Fig 2
AtCLV3Reg3'-2	2	2	2022	Fig 2
AtCLV3Reg3'-2	2	2	2022	Fig 2
AtCLV3Reg3'-2	2	2	2022	Fig 2
AtCLV3Reg3'-2	2	2	2022	Fig 2
AtCLV3Reg3'-2	2	2	2022	Fig 2
AtCLV3Reg3'-2	2	2	2022	Fig 2
AtCLV3Reg3'-2	2	2	2022	Fig 2
AtCLV3Reg3'-2	2	2	2022	Fig 2
AtCLV3Reg3'-2	2	2	2022	Fig 2
AtCLV3Reg3'-2	2	2	2022	Fig 2
AtCLV3Reg3'-2	2	2	2022	Fig 2
AtCLV3Reg3'-2	2	2	2022	Fig 2
AtCLV3Reg3'-2	2	2	2022	Fig 2
AtCLV3Reg3'-2	2	2	2022	Fig 2
AtCLV3Reg3'-2	3	2	2022	Fig 2
AtCLV3Reg3'-2	3	2	2022	Fig 2
AtCLV3Reg3'-2	3	2	2022	Fig 2
AtCLV3Reg3'-2	3	2	2022	Fig 2
AtCLV3Reg3'-2	3	2	2022	Fig 2
AtCLV3Reg3'-2	3	2	2022	Fig 2
AtCLV3Reg3'-2	3	2	2022	Fig 2
AtCLV3Reg3'-2	3	2	2022	Fig 2
AtCLV3Reg3'-2	3	2	2022	Fig 2
AtCLV3Reg3'-2	3	2	2022	Fig 2
[truncated: 4,162 more rows]

## Sheet: Tomato
S1 Data. Arabidopsis and tomato locule phenotyping raw counts. Tomato.
Genotype	Plant Number	Locule Number	Year	Figure
WT	1	2	2022	Fig 4C, Fig 5A
WT	1	2	2022	Fig 4C, Fig 5A
WT	1	2	2022	Fig 4C, Fig 5A
WT	1	3	2022	Fig 4C, Fig 5A
WT	1	2	2022	Fig 4C, Fig 5A
WT	1	3	2022	Fig 4C, Fig 5A
WT	1	2	2022	Fig 4C, Fig 5A
WT	1	3	2022	Fig 4C, Fig 5A
WT	1	3	2022	Fig 4C, Fig 5A
WT	1	3	2022	Fig 4C, Fig 5A
WT	1	2	2022	Fig 4C, Fig 5A
WT	1	2	2022	Fig 4C, Fig 5A
WT	2	3	2022	Fig 4C, Fig 5A
WT	2	3	2022	Fig 4C, Fig 5A
WT	2	3	2022	Fig 4C, Fig 5A
WT	2	3	2022	Fig 4C, Fig 5A
WT	2	3	2022	Fig 4C, Fig 5A
WT	2	2	2022	Fig 4C, Fig 5A
WT	2	3	2022	Fig 4C, Fig 5A
WT	2	3	2022	Fig 4C, Fig 5A
WT	2	2	2022	Fig 4C, Fig 5A
WT	2	3	2022	Fig 4C, Fig 5A
WT	2	3	2022	Fig 4C, Fig 5A
WT	2	3	2022	Fig 4C, Fig 5A
WT	3	2	2022	Fig 4C, Fig 5A
WT	3	2	2022	Fig 4C, Fig 5A
WT	3	3	2022	Fig 4C, Fig 5A
WT	3	2	2022	Fig 4C, Fig 5A
WT	3	3	2022	Fig 4C, Fig 5A
WT	3	3	2022	Fig 4C, Fig 5A
WT	3	2	2022	Fig 4C, Fig 5A
WT	3	2	2022	Fig 4C, Fig 5A
WT	3	3	2022	Fig 4C, Fig 5A
WT	3	2	2022	Fig 4C, Fig 5A
WT	3	3	2022	Fig 4C, Fig 5A
WT	3	3	2022	Fig 4C, Fig 5A
WT	4	3	2022	Fig 4C, Fig 5A
WT	4	3	2022	Fig 4C, Fig 5A
WT	4	2	2022	Fig 4C, Fig 5A
WT	4	3	2022	Fig 4C, Fig 5A
WT	4	3	2022	Fig 4C, Fig 5A
WT	4	3	2022	Fig 4C, Fig 5A
WT	4	2	2022	Fig 4C, Fig 5A
WT	4	3	2022	Fig 4C, Fig 5A
WT	4	3	2022	Fig 4C, Fig 5A
WT	4	3	2022	Fig 4C, Fig 5A
WT	4	2	2022	Fig 4C, Fig 5A
WT	4	3	2022	Fig 4C, Fig 5A
WT	5	2	2022	Fig 4C, Fig 5A
WT	5	2	2022	Fig 4C, Fig 5A
WT	5	3	2022	Fig 4C, Fig 5A
WT	5	3	2022	Fig 4C, Fig 5A
WT	5	3	2022	Fig 4C, Fig 5A
WT	5	2	2022	Fig 4C, Fig 5A
WT	5	2	2022	Fig 4C, Fig 5A
WT	5	3	2022	Fig 4C, Fig 5A
WT	5	3	2022	Fig 4C, Fig 5A
WT	5	3	2022	Fig 4C, Fig 5A
WT	5	3	2022	Fig 4C, Fig 5A
WT	5	2	2022	Fig 4C, Fig 5A
WT	6	3	2022	Fig 4C, Fig 5A
WT	6	4	2022	Fig 4C, Fig 5A
WT	6	4	2022	Fig 4C, Fig 5A
WT	6	3	2022	Fig 4C, Fig 5A
WT	6	3	2022	Fig 4C, Fig 5A
WT	6	2	2022	Fig 4C, Fig 5A
WT	6	2	2022	Fig 4C, Fig 5A
WT	6	3	2022	Fig 4C, Fig 5A
WT	6	2	2022	Fig 4C, Fig 5A
WT	6	2	2022	Fig 4C, Fig 5A
WT	6	2	2022	Fig 4C, Fig 5A
WT	6	3	2022	Fig 4C, Fig 5A
WT	7	3	2022	Fig 4C, Fig 5A
WT	7	2	2022	Fig 4C, Fig 5A
WT	7	2	2022	Fig 4C, Fig 5A
WT	7	2	2022	Fig 4C, Fig 5A
WT	7	3	2022	Fig 4C, Fig 5A
WT	7	3	2022	Fig 4C, Fig 5A
WT	7	3	2022	Fig 4C, Fig 5A
WT	7	2	2022	Fig 4C, Fig 5A
WT	7	3	2022	Fig 4C, Fig 5A
WT	7	2	2022	Fig 4C, Fig 5A
WT	7	3	2022	Fig 4C, Fig 5A
WT	7	3	2022	Fig 4C, Fig 5A
WT	8	3	2022	Fig 4C, Fig 5A
WT	8	3	2022	Fig 4C, Fig 5A
WT	8	3	2022	Fig 4C, Fig 5A
WT	8	3	2022	Fig 4C, Fig 5A
WT	8	3	2022	Fig 4C, Fig 5A
WT	8	3	2022	Fig 4C, Fig 5A
WT	8	3	2022	Fig 4C, Fig 5A
WT	8	2	2022	Fig 4C, Fig 5A
WT	8	2	2022	Fig 4C, Fig 5A
WT	8	2	2022	Fig 4C, Fig 5A
WT	8	2	2022	Fig 4C, Fig 5A
WT	8	2	2022	Fig 4C, Fig 5A
WT	8	3	2022	Fig 4C, Fig 5A
WT	9	2	2022	Fig 4C, Fig 5A
WT	9	3	2022	Fig 4C, Fig 5A
WT	9	2	2022	Fig 4C, Fig 5A
WT	9	4	2022	Fig 4C, Fig 5A
WT	9	2	2022	Fig 4C, Fig 5A
WT	9	3	2022	Fig 4C, Fig 5A
WT	9	2	2022	Fig 4C, Fig 5A
WT	9	2	2022	Fig 4C, Fig 5A
WT	9	2	2022	Fig 4C, Fig 5A
WT	9	2	2022	Fig 4C, Fig 5A
WT	9	3	2022	Fig 4C, Fig 5A
WT	9	2	2022	Fig 4C, Fig 5A
WT	9	3	2022	Fig 4C, Fig 5A
WT	10	3	2022	Fig 4C, Fig 5A
WT	10	3	2022	Fig 4C, Fig 5A
WT	10	3	2022	Fig 4C, Fig 5A
WT	10	3	2022	Fig 4C, Fig 5A
WT	10	3	2022	Fig 4C, Fig 5A
WT	10	3	2022	Fig 4C, Fig 5A
WT	10	2	2022	Fig 4C, Fig 5A
WT	10	3	2022	Fig 4C, Fig 5A
WT	10	3	2022	Fig 4C, Fig 5A
WT	10	3	2022	Fig 4C, Fig 5A
WT	10	3	2022	Fig 4C, Fig 5A
WT	10	2	2022	Fig 4C, Fig 5A
WT	11	2	2022	Fig 4C, Fig 5A
WT	11	3	2022	Fig 4C, Fig 5A
WT	11	3	2022	Fig 4C, Fig 5A
WT	11	3	2022	Fig 4C, Fig 5A
WT	11	2	2022	Fig 4C, Fig 5A
WT	11	2	2022	Fig 4C, Fig 5A
WT	11	2	2022	Fig 4C, Fig 5A
WT	11	3	2022	Fig 4C, Fig 5A
WT	11	3	2022	Fig 4C, Fig 5A
WT	11	3	2022	Fig 4C, Fig 5A
WT	11	3	2022	Fig 4C, Fig 5A
WT	11	2	2022	Fig 4C, Fig 5A
WT	11	3	2022	Fig 4C, Fig 5A
WT	12	3	2022	Fig 4C, Fig 5A
WT	12	2	2022	Fig 4C, Fig 5A
WT	12	2	2022	Fig 4C, Fig 5A
WT	12	2	2022	Fig 4C, Fig 5A
WT	12	3	2022	Fig 4C, Fig 5A
SlCLV3Reg3'-1	1	3	2022	Fig 4
SlCLV3Reg3'-1	1	2	2022	Fig 4
SlCLV3Reg3'-1	1	2	2022	Fig 4
SlCLV3Reg3'-1	1	2	2022	Fig 4
SlCLV3Reg3'-1	1	2	2022	Fig 4
SlCLV3Reg3'-1	1	3	2022	Fig 4
SlCLV3Reg3'-1	1	2	2022	Fig 4
SlCLV3Reg3'-1	1	2	2022	Fig 4
SlCLV3Reg3'-1	1	2	2022	Fig 4
SlCLV3Reg3'-1	1	2	2022	Fig 4
SlCLV3Reg3'-1	1	2	2022	Fig 4
SlCLV3Reg3'-1	1	3	2022	Fig 4
SlCLV3Reg3'-1	2	3	2022	Fig 4
SlCLV3Reg3'-1	2	2	2022	Fig 4
SlCLV3Reg3'-1	2	3	2022	Fig 4
SlCLV3Reg3'-1	2	2	2022	Fig 4
SlCLV3Reg3'-1	2	2	2022	Fig 4
SlCLV3Reg3'-1	2	2	2022	Fig 4
SlCLV3Reg3'-1	2	3	2022	Fig 4
SlCLV3Reg3'-1	2	3	2022	Fig 4
SlCLV3Reg3'-1	2	3	2022	Fig 4
SlCLV3Reg3'-1	2	3	2022	Fig 4
SlCLV3Reg3'-1	2	3	2022	Fig 4
SlCLV3Reg3'-1	3	3	2022	Fig 4
SlCLV3Reg3'-1	3	3	2022	Fig 4
SlCLV3Reg3'-1	3	3	2022	Fig 4
SlCLV3Reg3'-1	3	3	2022	Fig 4
SlCLV3Reg3'-1	3	3	2022	Fig 4
SlCLV3Reg3'-1	3	3	2022	Fig 4
SlCLV3Reg3'-1	3	2	2022	Fig 4
SlCLV3Reg3'-1	3	2	2022	Fig 4
SlCLV3Reg3'-1	3	3	2022	Fig 4
SlCLV3Reg3'-1	3	3	2022	Fig 4
SlCLV3Reg3'-1	3	3	2022	Fig 4
SlCLV3Reg3'-1	4	3	2022	Fig 4
SlCLV3Reg3'-1	4	3	2022	Fig 4
SlCLV3Reg3'-1	4	3	2022	Fig 4
SlCLV3Reg3'-1	4	3	2022	Fig 4
SlCLV3Reg3'-1	4	3	2022	Fig 4
SlCLV3Reg3'-1	4	3	2022	Fig 4
SlCLV3Reg3'-1	4	2	2022	Fig 4
SlCLV3Reg3'-1	4	2	2022	Fig 4
SlCLV3Reg3'-1	4	2	2022	Fig 4
SlCLV3Reg3'-1	4	3	2022	Fig 4
SlCLV3Reg3'-1	4	2	2022	Fig 4
SlCLV3Reg3'-1	5	2	2022	Fig 4
SlCLV3Reg3'-1	5	2	2022	Fig 4
SlCLV3Reg3'-1	5	3	2022	Fig 4
SlCLV3Reg3'-1	5	3	2022	Fig 4
SlCLV3Reg3'-1	5	3	2022	Fig 4
SlCLV3Reg3'-1	5	3	2022	Fig 4
SlCLV3Reg3'-1	5	3	2022	Fig 4
SlCLV3Reg3'-1	5	3	2022	Fig 4
SlCLV3Reg3'-1	5	3	2022	Fig 4
SlCLV3Reg3'-1	5	3	2022	Fig 4
SlCLV3Reg3'-1	5	3	2022	Fig 4
SlCLV3Reg3'-1	6	3	2022	Fig 4
SlCLV3Reg3'-1	6	3	2022	Fig 4
SlCLV3Reg3'-1	6	2	2022	Fig 4
SlCLV3Reg3'-1	6	3	2022	Fig 4
SlCLV3Reg3'-1	6	2	2022	Fig 4
SlCLV3Reg3'-1	6	2	2022	Fig 4
SlCLV3Reg3'-1	6	2	2022	Fig 4
SlCLV3Reg3'-1	6	2	2022	Fig 4
SlCLV3Reg3'-1	6	2	2022	Fig 4
SlCLV3Reg3'-1	6	2	2022	Fig 4
SlCLV3Reg3'-1	6	2	2022	Fig 4
SlCLV3Reg3'-1	7	2	2022	Fig 4
SlCLV3Reg3'-1	7	3	2022	Fig 4
SlCLV3Reg3'-1	7	2	2022	Fig 4
SlCLV3Reg3'-1	7	2	2022	Fig 4
SlCLV3Reg3'-1	7	2	2022	Fig 4
SlCLV3Reg3'-1	7	2	2022	Fig 4
SlCLV3Reg3'-1	7	2	2022	Fig 4
SlCLV3Reg3'-1	7	2	2022	Fig 4
SlCLV3Reg3'-1	7	3	2022	Fig 4
SlCLV3Reg3'-1	7	3	2022	Fig 4
SlCLV3Reg3'-1	7	3	2022	Fig 4
SlCLV3Reg3'-1	8	3	2022	Fig 4
SlCLV3Reg3'-1	8	3	2022	Fig 4
SlCLV3Reg3'-1	8	3	2022	Fig 4
SlCLV3Reg3'-1	8	3	2022	Fig 4
SlCLV3Reg3'-1	8	3	2022	Fig 4
SlCLV3Reg3'-1	8	3	2022	Fig 4
SlCLV3Reg3'-1	8	3	2022	Fig 4
SlCLV3Reg3'-1	8	3	2022	Fig 4
SlCLV3Reg3'-1	8	2	2022	Fig 4
SlCLV3Reg3'-1	8	2	2022	Fig 4
SlCLV3Reg3'-1	8	2	2022	Fig 4
SlCLV3Reg3'-1	9	3	2022	Fig 4
SlCLV3Reg3'-1	9	3	2022	Fig 4
SlCLV3Reg3'-1	9	2	2022	Fig 4
SlCLV3Reg3'-1	9	2	2022	Fig 4
SlCLV3Reg3'-1	9	2	2022	Fig 4
SlCLV3Reg3'-1	9	2	2022	Fig 4
SlCLV3Reg3'-1	9	2	2022	Fig 4
SlCLV3Reg3'-1	9	2	2022	Fig 4
SlCLV3Reg3'-1	9	2	2022	Fig 4
SlCLV3Reg3'-1	9	3	2022	Fig 4
SlCLV3Reg3'-1	9	2	2022	Fig 4
SlCLV3Reg3'-1	10	3	2022	Fig 4
SlCLV3Reg3'-1	10	2	2022	Fig 4
SlCLV3Reg3'-1	10	3	2022	Fig 4
SlCLV3Reg3'-1	10	3	2022	Fig 4
SlCLV3Reg3'-1	10	2	2022	Fig 4
SlCLV3Reg3'-1	10	2	2022	Fig 4
SlCLV3Reg3'-1	10	3	2022	Fig 4
SlCLV3Reg3'-1	10	2	2022	Fig 4
SlCLV3Reg3'-1	10	3	2022	Fig 4
SlCLV3Reg3'-1	10	3	2022	Fig 4
SlCLV3Reg3'-1	10	3	2022	Fig 4
SlCLV3Reg3'-1	11	3	2022	Fig 4
SlCLV3Reg3'-1	11	3	2022	Fig 4
SlCLV3Reg3'-1	11	3	2022	Fig 4
SlCLV3Reg3'-1	11	4	2022	Fig 4
SlCLV3Reg3'-1	11	3	2022	Fig 4
SlCLV3Reg3'-1	11	3	2022	Fig 4
SlCLV3Reg3'-1	11	3	2022	Fig 4
SlCLV3Reg3'-1	11	3	2022	Fig 4
SlCLV3Reg3'-1	11	3	2022	Fig 4
SlCLV3Reg3'-1	11	2	2022	Fig 4
SlCLV3Reg3'-1	11	2	2022	Fig 4
SlCLV3Reg3'-1	12	2	2022	Fig 4
SlCLV3Reg3'-1	12	3	2022	Fig 4
SlCLV3Reg3'-1	12	3	2022	Fig 4
SlCLV3Reg3'-1	12	3	2022	Fig 4
SlCLV3Reg3'-1	12	3	2022	Fig 4
SlCLV3Reg3'-1	12	3	2022	Fig 4
SlCLV3Reg3'-1	12	3	2022	Fig 4
SlCLV3Reg3'-1	12	2	2022	Fig 4
SlCLV3Reg3'-1	12	3	2022	Fig 4
SlCLV3Reg3'-1	12	3	2022	Fig 4
SlCLV3Reg3'-1	12	3	2022	Fig 4
SlCLV3Reg3'-1	13	3	2022	Fig 4
SlCLV3Reg3'-1	13	3	2022	Fig 4
SlCLV3Reg3'-1	13	2	2022	Fig 4
SlCLV3Reg3'-1	13	2	2022	Fig 4
SlCLV3Reg3'-1	13	2	2022	Fig 4
SlCLV3Reg3'-1	13	2	2022	Fig 4
SlCLV3Reg3'-1	13	2	2022	Fig 4
SlCLV3Reg3'-2	1	3	2022	Fig 4
SlCLV3Reg3'-2	1	2	2022	Fig 4
SlCLV3Reg3'-2	1	3	2022	Fig 4
SlCLV3Reg3'-2	1	3	2022	Fig 4
SlCLV3Reg3'-2	1	2	2022	Fig 4
SlCLV3Reg3'-2	1	3	2022	Fig 4
SlCLV3Reg3'-2	1	2	2022	Fig 4
SlCLV3Reg3'-2	1	2	2022	Fig 4
SlCLV3Reg3'-2	1	3	2022	Fig 4
SlCLV3Reg3'-2	1	2	2022	Fig 4
SlCLV3Reg3'-2	1	3	2022	Fig 4
SlCLV3Reg3'-2	2	3	2022	Fig 4
SlCLV3Reg3'-2	2	3	2022	Fig 4
SlCLV3Reg3'-2	2	4	2022	Fig 4
SlCLV3Reg3'-2	2	3	2022	Fig 4
SlCLV3Reg3'-2	2	3	2022	Fig 4
SlCLV3Reg3'-2	2	3	2022	Fig 4
SlCLV3Reg3'-2	2	3	2022	Fig 4
SlCLV3Reg3'-2	2	3	2022	Fig 4
SlCLV3Reg3'-2	2	3	2022	Fig 4
SlCLV3Reg3'-2	2	3	2022	Fig 4
SlCLV3Reg3'-2	2	3	2022	Fig 4
SlCLV3Reg3'-2	2	4	2022	Fig 4
SlCLV3Reg3'-2	3	3	2022	Fig 4
SlCLV3Reg3'-2	3	2	2022	Fig 4
SlCLV3Reg3'-2	3	3	2022	Fig 4
SlCLV3Reg3'-2	3	2	2022	Fig 4
SlCLV3Reg3'-2	3	3	2022	Fig 4
SlCLV3Reg3'-2	3	2	2022	Fig 4
SlCLV3Reg3'-2	3	3	2022	Fig 4
SlCLV3Reg3'-2	3	2	2022	Fig 4
SlCLV3Reg3'-2	3	2	2022	Fig 4
SlCLV3Reg3'-2	3	3	2022	Fig 4
SlCLV3Reg3'-2	3	3	2022	Fig 4
SlCLV3Reg3'-2	4	3	2022	Fig 4
SlCLV3Reg3'-2	4	3	2022	Fig 4
SlCLV3Reg3'-2	4	3	2022	Fig 4
SlCLV3Reg3'-2	4	2	2022	Fig 4
SlCLV3Reg3'-2	4	3	2022	Fig 4
SlCLV3Reg3'-2	4	2	2022	Fig 4
SlCLV3Reg3'-2	4	2	2022	Fig 4
SlCLV3Reg3'-2	4	2	2022	Fig 4
SlCLV3Reg3'-2	4	2	2022	Fig 4
SlCLV3Reg3'-2	4	3	2022	Fig 4
SlCLV3Reg3'-2	4	2	2022	Fig 4
SlCLV3Reg3'-2	5	3	2022	Fig 4
SlCLV3Reg3'-2	5	3	2022	Fig 4
SlCLV3Reg3'-2	5	2	2022	Fig 4
SlCLV3Reg3'-2	5	2	2022	Fig 4
SlCLV3Reg3'-2	5	3	2022	Fig 4
SlCLV3Reg3'-2	5	2	2022	Fig 4
SlCLV3Reg3'-2	5	2	2022	Fig 4
SlCLV3Reg3'-2	5	2	2022	Fig 4
SlCLV3Reg3'-2	5	3	2022	Fig 4
SlCLV3Reg3'-2	5	2	2022	Fig 4
SlCLV3Reg3'-2	5	2	2022	Fig 4
SlCLV3Reg3'-2	6	2	2022	Fig 4
SlCLV3Reg3'-2	6	2	2022	Fig 4
SlCLV3Reg3'-2	6	3	2022	Fig 4
SlCLV3Reg3'-2	6	2	2022	Fig 4
SlCLV3Reg3'-2	6	2	2022	Fig 4
SlCLV3Reg3'-2	6	3	2022	Fig 4
SlCLV3Reg3'-2	6	3	2022	Fig 4
SlCLV3Reg3'-2	6	2	2022	Fig 4
SlCLV3Reg3'-2	6	2	2022	Fig 4
SlCLV3Reg3'-2	6	3	2022	Fig 4
SlCLV3Reg3'-2	6	2	2022	Fig 4
SlCLV3Reg3'-2	7	3	2022	Fig 4
SlCLV3Reg3'-2	7	3	2022	Fig 4
SlCLV3Reg3'-2	7	3	2022	Fig 4
SlCLV3Reg3'-2	7	3	2022	Fig 4
SlCLV3Reg3'-2	7	3	2022	Fig 4
SlCLV3Reg3'-2	7	2	2022	Fig 4
SlCLV3Reg3'-2	7	3	2022	Fig 4
SlCLV3Reg3'-2	7	3	2022	Fig 4
SlCLV3Reg3'-2	7	3	2022	Fig 4
SlCLV3Reg3'-2	7	4	2022	Fig 4
SlCLV3Reg3'-2	7	3	2022	Fig 4
SlCLV3Reg3'-2	8	3	2022	Fig 4
SlCLV3Reg3'-2	8	3	2022	Fig 4
SlCLV3Reg3'-2	8	3	2022	Fig 4
SlCLV3Reg3'-2	8	2	2022	Fig 4
SlCLV3Reg3'-2	8	3	2022	Fig 4
SlCLV3Reg3'-2	8	3	2022	Fig 4
SlCLV3Reg3'-2	8	2	2022	Fig 4
SlCLV3Reg3'-2	8	2	2022	Fig 4
SlCLV3Reg3'-2	8	3	2022	Fig 4
SlCLV3Reg3'-2	8	2	2022	Fig 4
SlCLV3Reg3'-2	8	2	2022	Fig 4
SlCLV3Reg3'-2	9	2	2022	Fig 4
SlCLV3Reg3'-2	9	2	2022	Fig 4
SlCLV3Reg3'-2	9	3	2022	Fig 4
SlCLV3Reg3'-2	9	3	2022	Fig 4
SlCLV3Reg3'-2	9	2	2022	Fig 4
SlCLV3Reg3'-2	9	2	2022	Fig 4
SlCLV3Reg3'-2	9	2	2022	Fig 4
SlCLV3Reg3'-2	9	2	2022	Fig 4
SlCLV3Reg3'-2	9	2	2022	Fig 4
SlCLV3Reg3'-2	9	3	2022	Fig 4
SlCLV3Reg3'-2	9	3	2022	Fig 4
SlCLV3Reg3'-2	10	2	2022	Fig 4
SlCLV3Reg3'-2	10	2	2022	Fig 4
SlCLV3Reg3'-2	10	2	2022	Fig 4
SlCLV3Reg3'-2	10	3	2022	Fig 4
SlCLV3Reg3'-2	10	3	2022	Fig 4
SlCLV3Reg3'-2	10	3	2022	Fig 4
SlCLV3Reg3'-2	10	3	2022	Fig 4
SlCLV3Reg3'-2	10	3	2022	Fig 4
SlCLV3Reg3'-2	10	3	2022	Fig 4
SlCLV3Reg3'-2	10	3	2022	Fig 4
SlCLV3Reg3'-2	10	3	2022	Fig 4
SlCLV3Reg3'-2	11	2	2022	Fig 4
SlCLV3Reg3'-2	11	3	2022	Fig 4
SlCLV3Reg3'-2	11	3	2022	Fig 4
SlCLV3Reg3'-2	11	3	2022	Fig 4
SlCLV3Reg3'-2	11	3	2022	Fig 4
SlCLV3Reg3'-2	11	2	2022	Fig 4
SlCLV3Reg3'-2	11	3	2022	Fig 4
SlCLV3Reg3'-2	11	2	2022	Fig 4
SlCLV3Reg3'-2	11	2	2022	Fig 4
SlCLV3Reg3'-2	11	3	2022	Fig 4
SlCLV3Reg3'-2	11	3	2022	Fig 4
SlCLV3Reg3'-2	12	2	2022	Fig 4
SlCLV3Reg3'-2	12	2	2022	Fig 4
SlCLV3Reg3'-2	12	2	2022	Fig 4
SlCLV3Reg3'-2	12	2	2022	Fig 4
SlCLV3Reg3'-2	12	3	2022	Fig 4
SlCLV3Reg3'-2	12	4	2022	Fig 4
SlCLV3Reg3'-2	12	3	2022	Fig 4
SlCLV3Reg3'-2	12	2	2022	Fig 4
SlCLV3Reg3'-2	12	2	2022	Fig 4
SlCLV3Reg3'-2	12	3	2022	Fig 4
SlCLV3Reg3'-2	12	3	2022	Fig 4
SlCLV3Reg3'-2	13	3	2022	Fig 4
SlCLV3Reg3'-2	13	2	2022	Fig 4
SlCLV3Reg3'-2	13	3	2022	Fig 4
SlCLV3Reg3'-2	13	3	2022	Fig 4
SlCLV3Reg3'-2	13	2	2022	Fig 4
SlCLV3Reg3'-2	13	2	2022	Fig 4
SlCLV3Reg3'-2	13	3	2022	Fig 4
SlCLV3Reg3'-3	1	3	2022	Fig 4
SlCLV3Reg3'-3	1	3	2022	Fig 4
SlCLV3Reg3'-3	1	3	2022	Fig 4
SlCLV3Reg3'-3	1	3	2022	Fig 4
SlCLV3Reg3'-3	1	4	2022	Fig 4
SlCLV3Reg3'-3	1	2	2022	Fig 4
SlCLV3Reg3'-3	1	2	2022	Fig 4
SlCLV3Reg3'-3	1	2	2022	Fig 4
SlCLV3Reg3'-3	1	2	2022	Fig 4
SlCLV3Reg3'-3	1	3	2022	Fig 4
SlCLV3Reg3'-3	1	2	2022	Fig 4
SlCLV3Reg3'-3	2	3	2022	Fig 4
SlCLV3Reg3'-3	2	3	2022	Fig 4
SlCLV3Reg3'-3	2	3	2022	Fig 4
SlCLV3Reg3'-3	2	3	2022	Fig 4
SlCLV3Reg3'-3	2	2	2022	Fig 4
SlCLV3Reg3'-3	2	3	2022	Fig 4
SlCLV3Reg3'-3	2	3	2022	Fig 4
SlCLV3Reg3'-3	2	3	2022	Fig 4
SlCLV3Reg3'-3	2	3	2022	Fig 4
SlCLV3Reg3'-3	2	2	2022	Fig 4
SlCLV3Reg3'-3	2	3	2022	Fig 4
SlCLV3Reg3'-3	3	3	2022	Fig 4
SlCLV3Reg3'-3	3	2	2022	Fig 4
SlCLV3Reg3'-3	3	3	2022	Fig 4
SlCLV3Reg3'-3	3	3	2022	Fig 4
SlCLV3Reg3'-3	3	3	2022	Fig 4
SlCLV3Reg3'-3	3	3	2022	Fig 4
SlCLV3Reg3'-3	3	3	2022	Fig 4
SlCLV3Reg3'-3	3	3	2022	Fig 4
SlCLV3Reg3'-3	3	3	2022	Fig 4
SlCLV3Reg3'-3	3	2	2022	Fig 4
SlCLV3Reg3'-3	3	3	2022	Fig 4
SlCLV3Reg3'-3	4	3	2022	Fig 4
SlCLV3Reg3'-3	4	4	2022	Fig 4
SlCLV3Reg3'-3	4	3	2022	Fig 4
SlCLV3Reg3'-3	4	3	2022	Fig 4
SlCLV3Reg3'-3	4	3	2022	Fig 4
SlCLV3Reg3'-3	4	3	2022	Fig 4
SlCLV3Reg3'-3	4	3	2022	Fig 4
SlCLV3Reg3'-3	4	3	2022	Fig 4
SlCLV3Reg3'-3	4	3	2022	Fig 4
SlCLV3Reg3'-3	4	2	2022	Fig 4
SlCLV3Reg3'-3	4	3	2022	Fig 4
SlCLV3Reg3'-3	5	2	2022	Fig 4
SlCLV3Reg3'-3	5	2	2022	Fig 4
SlCLV3Reg3'-3	5	3	2022	Fig 4
SlCLV3Reg3'-3	5	3	2022	Fig 4
SlCLV3Reg3'-3	5	2	2022	Fig 4
SlCLV3Reg3'-3	5	2	2022	Fig 4
SlCLV3Reg3'-3	5	4	2022	Fig 4
SlCLV3Reg3'-3	5	3	2022	Fig 4
SlCLV3Reg3'-3	5	3	2022	Fig 4
SlCLV3Reg3'-3	5	2	2022	Fig 4
SlCLV3Reg3'-3	5	3	2022	Fig 4
SlCLV3Reg3'-3	6	2	2022	Fig 4
SlCLV3Reg3'-3	6	3	2022	Fig 4
SlCLV3Reg3'-3	6	3	2022	Fig 4
SlCLV3Reg3'-3	6	2	2022	Fig 4
SlCLV3Reg3'-3	6	2	2022	Fig 4
SlCLV3Reg3'-3	6	2	2022	Fig 4
SlCLV3Reg3'-3	6	2	2022	Fig 4
SlCLV3Reg3'-3	6	2	2022	Fig 4
SlCLV3Reg3'-3	6	3	2022	Fig 4
SlCLV3Reg3'-3	6	2	2022	Fig 4
SlCLV3Reg3'-3	6	2	2022	Fig 4
SlCLV3Reg3'-3	7	2	2022	Fig 4
SlCLV3Reg3'-3	7	2	2022	Fig 4
SlCLV3Reg3'-3	7	2	2022	Fig 4
SlCLV3Reg3'-3	7	3	2022	Fig 4
SlCLV3Reg3'-3	7	3	2022	Fig 4
SlCLV3Reg3'-3	7	3	2022	Fig 4
SlCLV3Reg3'-3	7	2	2022	Fig 4
SlCLV3Reg3'-3	7	2	2022	Fig 4
SlCLV3Reg3'-3	7	3	2022	Fig 4
SlCLV3Reg3'-3	7	3	2022	Fig 4
SlCLV3Reg3'-3	7	2	2022	Fig 4
SlCLV3Reg3'-3	8	2	2022	Fig 4
SlCLV3Reg3'-3	8	2	2022	Fig 4
SlCLV3Reg3'-3	8	2	2022	Fig 4
SlCLV3Reg3'-3	8	2	2022	Fig 4
SlCLV3Reg3'-3	8	2	2022	Fig 4
SlCLV3Reg3'-3	8	2	2022	Fig 4
SlCLV3Reg3'-3	8	2	2022	Fig 4
SlCLV3Reg3'-3	8	2	2022	Fig 4
SlCLV3Reg3'-3	8	3	2022	Fig 4
SlCLV3Reg3'-3	8	3	2022	Fig 4
SlCLV3Reg3'-3	8	3	2022	Fig 4
SlCLV3Reg3'-3	9	3	2022	Fig 4
SlCLV3Reg3'-3	9	2	2022	Fig 4
SlCLV3Reg3'-3	9	3	2022	Fig 4
SlCLV3Reg3'-3	9	2	2022	Fig 4
SlCLV3Reg3'-3	9	3	2022	Fig 4
SlCLV3Reg3'-3	9	2	2022	Fig 4
SlCLV3Reg3'-3	9	2	2022	Fig 4
SlCLV3Reg3'-3	9	3	2022	Fig 4
SlCLV3Reg3'-3	9	3	2022	Fig 4
SlCLV3Reg3'-3	9	3	2022	Fig 4
SlCLV3Reg3'-3	9	2	2022	Fig 4
SlCLV3Reg3'-3	10	3	2022	Fig 4
SlCLV3Reg3'-3	10	3	2022	Fig 4
SlCLV3Reg3'-3	10	3	2022	Fig 4
SlCLV3Reg3'-3	10	2	2022	Fig 4
SlCLV3Reg3'-3	10	3	2022	Fig 4
SlCLV3Reg3'-3	10	3	2022	Fig 4
SlCLV3Reg3'-3	10	2	2022	Fig 4
SlCLV3Reg3'-3	10	2	2022	Fig 4
SlCLV3Reg3'-3	10	3	2022	Fig 4
SlCLV3Reg3'-3	10	2	2022	Fig 4
SlCLV3Reg3'-3	10	3	2022	Fig 4
SlCLV3Reg3'-3	11	2	2022	Fig 4
SlCLV3Reg3'-3	11	2	2022	Fig 4
SlCLV3Reg3'-3	11	2	2022	Fig 4
SlCLV3Reg3'-3	11	3	2022	Fig 4
SlCLV3Reg3'-3	11	3	2022	Fig 4
SlCLV3Reg3'-3	11	3	2022	Fig 4
SlCLV3Reg3'-3	11	2	2022	Fig 4
SlCLV3Reg3'-3	11	2	2022	Fig 4
SlCLV3Reg3'-3	11	3	2022	Fig 4
SlCLV3Reg3'-3	11	3	2022	Fig 4
SlCLV3Reg3'-3	11	3	2022	Fig 4
SlCLV3Reg3'-3	12	3	2022	Fig 4
SlCLV3Reg3'-3	12	3	2022	Fig 4
SlCLV3Reg3'-3	12	3	2022	Fig 4
SlCLV3Reg3'-3	12	3	2022	Fig 4
SlCLV3Reg3'-3	12	3	2022	Fig 4
SlCLV3Reg3'-3	12	3	2022	Fig 4
SlCLV3Reg3'-3	12	3	2022	Fig 4
SlCLV3Reg3'-3	12	3	2022	Fig 4
SlCLV3Reg3'-3	12	3	2022	Fig 4
SlCLV3Reg3'-3	12	3	2022	Fig 4
SlCLV3Reg3'-3	12	3	2022	Fig 4
SlCLV3Reg3'-3	13	3	2022	Fig 4
SlCLV3Reg3'-3	13	3	2022	Fig 4
SlCLV3Reg3'-3	13	2	2022	Fig 4
SlCLV3Reg3'-3	13	2	2022	Fig 4
SlCLV3Reg3'-3	13	2	2022	Fig 4
SlCLV3Reg3'-3	13	2	2022	Fig 4
SlCLV3Reg3'-3	13	2	2022	Fig 4
SlCLV3Reg3'-3	13	3	2022	Fig 4
SlCLV3Reg3'-4	1	3	2022	Fig 4
SlCLV3Reg3'-4	1	4	2022	Fig 4
SlCLV3Reg3'-4	1	3	2022	Fig 4
SlCLV3Reg3'-4	1	3	2022	Fig 4
SlCLV3Reg3'-4	1	3	2022	Fig 4
SlCLV3Reg3'-4	1	3	2022	Fig 4
SlCLV3Reg3'-4	1	3	2022	Fig 4
SlCLV3Reg3'-4	1	2	2022	Fig 4
SlCLV3Reg3'-4	1	3	2022	Fig 4
SlCLV3Reg3'-4	1	3	2022	Fig 4
SlCLV3Reg3'-4	1	3	2022	Fig 4
SlCLV3Reg3'-4	2	3	2022	Fig 4
SlCLV3Reg3'-4	2	3	2022	Fig 4
SlCLV3Reg3'-4	2	3	2022	Fig 4
SlCLV3Reg3'-4	2	2	2022	Fig 4
SlCLV3Reg3'-4	2	3	2022	Fig 4
SlCLV3Reg3'-4	2	3	2022	Fig 4
SlCLV3Reg3'-4	2	4	2022	Fig 4
SlCLV3Reg3'-4	2	3	2022	Fig 4
SlCLV3Reg3'-4	2	3	2022	Fig 4
SlCLV3Reg3'-4	2	3	2022	Fig 4
SlCLV3Reg3'-4	2	2	2022	Fig 4
SlCLV3Reg3'-4	2	2	2022	Fig 4
SlCLV3Reg3'-4	3	2	2022	Fig 4
SlCLV3Reg3'-4	3	3	2022	Fig 4
SlCLV3Reg3'-4	3	3	2022	Fig 4
SlCLV3Reg3'-4	3	3	2022	Fig 4
SlCLV3Reg3'-4	3	2	2022	Fig 4
SlCLV3Reg3'-4	3	2	2022	Fig 4
SlCLV3Reg3'-4	3	3	2022	Fig 4
SlCLV3Reg3'-4	3	3	2022	Fig 4
SlCLV3Reg3'-4	3	3	2022	Fig 4
SlCLV3Reg3'-4	3	3	2022	Fig 4
SlCLV3Reg3'-4	3	3	2022	Fig 4
SlCLV3Reg3'-4	4	2	2022	Fig 4
SlCLV3Reg3'-4	4	2	2022	Fig 4
SlCLV3Reg3'-4	4	2	2022	Fig 4
SlCLV3Reg3'-4	4	2	2022	Fig 4
SlCLV3Reg3'-4	4	2	2022	Fig 4
SlCLV3Reg3'-4	4	3	2022	Fig 4
SlCLV3Reg3'-4	4	3	2022	Fig 4
SlCLV3Reg3'-4	4	2	2022	Fig 4
SlCLV3Reg3'-4	4	3	2022	Fig 4
SlCLV3Reg3'-4	4	2	2022	Fig 4
SlCLV3Reg3'-4	4	2	2022	Fig 4
SlCLV3Reg3'-4	5	3	2022	Fig 4
SlCLV3Reg3'-4	5	3	2022	Fig 4
SlCLV3Reg3'-4	5	3	2022	Fig 4
SlCLV3Reg3'-4	5	2	2022	Fig 4
SlCLV3Reg3'-4	5	2	2022	Fig 4
SlCLV3Reg3'-4	5	3	2022	Fig 4
SlCLV3Reg3'-4	5	2	2022	Fig 4
SlCLV3Reg3'-4	5	3	2022	Fig 4
SlCLV3Reg3'-4	5	3	2022	Fig 4
SlCLV3Reg3'-4	5	2	2022	Fig 4
SlCLV3Reg3'-4	5	2	2022	Fig 4
SlCLV3Reg3'-4	6	3	2022	Fig 4
SlCLV3Reg3'-4	6	3	2022	Fig 4
SlCLV3Reg3'-4	6	3	2022	Fig 4
SlCLV3Reg3'-4	6	3	2022	Fig 4
SlCLV3Reg3'-4	6	2	2022	Fig 4
SlCLV3Reg3'-4	6	2	2022	Fig 4
SlCLV3Reg3'-4	6	3	2022	Fig 4
SlCLV3Reg3'-4	6	3	2022	Fig 4
SlCLV3Reg3'-4	6	2	2022	Fig 4
SlCLV3Reg3'-4	6	2	2022	Fig 4
SlCLV3Reg3'-4	6	2	2022	Fig 4
SlCLV3Reg3'-4	7	2	2022	Fig 4
SlCLV3Reg3'-4	7	3	2022	Fig 4
SlCLV3Reg3'-4	7	3	2022	Fig 4
SlCLV3Reg3'-4	7	3	2022	Fig 4
SlCLV3Reg3'-4	7	3	2022	Fig 4
SlCLV3Reg3'-4	7	3	2022	Fig 4
SlCLV3Reg3'-4	7	3	2022	Fig 4
SlCLV3Reg3'-4	7	2	2022	Fig 4
SlCLV3Reg3'-4	7	3	2022	Fig 4
SlCLV3Reg3'-4	7	2	2022	Fig 4
SlCLV3Reg3'-4	7	2	2022	Fig 4
SlCLV3Reg3'-4	8	3	2022	Fig 4
SlCLV3Reg3'-4	8	3	2022	Fig 4
SlCLV3Reg3'-4	8	3	2022	Fig 4
SlCLV3Reg3'-4	8	3	2022	Fig 4
SlCLV3Reg3'-4	8	4	2022	Fig 4
SlCLV3Reg3'-4	8	3	2022	Fig 4
SlCLV3Reg3'-4	8	2	2022	Fig 4
SlCLV3Reg3'-4	8	2	2022	Fig 4
SlCLV3Reg3'-4	8	3	2022	Fig 4
SlCLV3Reg3'-4	8	2	2022	Fig 4
SlCLV3Reg3'-4	8	2	2022	Fig 4
SlCLV3Reg3'-4	9	3	2022	Fig 4
SlCLV3Reg3'-4	9	3	2022	Fig 4
SlCLV3Reg3'-4	9	2	2022	Fig 4
SlCLV3Reg3'-4	9	3	2022	Fig 4
SlCLV3Reg3'-4	9	2	2022	Fig 4
SlCLV3Reg3'-4	9	2	2022	Fig 4
SlCLV3Reg3'-4	9	2	2022	Fig 4
SlCLV3Reg3'-4	9	2	2022	Fig 4
SlCLV3Reg3'-4	9	3	2022	Fig 4
SlCLV3Reg3'-4	9	2	2022	Fig 4
SlCLV3Reg3'-4	9	2	2022	Fig 4
SlCLV3Reg3'-4	11	3	2022	Fig 4
SlCLV3Reg3'-4	11	3	2022	Fig 4
SlCLV3Reg3'-4	11	3	2022	Fig 4
SlCLV3Reg3'-4	11	2	2022	Fig 4
SlCLV3Reg3'-4	11	3	2022	Fig 4
SlCLV3Reg3'-4	11	3	2022	Fig 4
SlCLV3Reg3'-4	11	3	2022	Fig 4
SlCLV3Reg3'-4	11	2	2022	Fig 4
SlCLV3Reg3'-4	11	2	2022	Fig 4
SlCLV3Reg3'-4	11	2	2022	Fig 4
SlCLV3Reg3'-4	11	2	2022	Fig 4
SlCLV3Reg3'-4	11	2	2022	Fig 4
SlCLV3Reg3'-4	12	3	2022	Fig 4
SlCLV3Reg3'-4	12	3	2022	Fig 4
SlCLV3Reg3'-4	12	3	2022	Fig 4
SlCLV3Reg3'-4	12	3	2022	Fig 4
SlCLV3Reg3'-4	12	2	2022	Fig 4
SlCLV3Reg3'-4	12	3	2022	Fig 4
SlCLV3Reg3'-4	12	2	2022	Fig 4
SlCLV3Reg3'-4	12	2	2022	Fig 4
SlCLV3Reg3'-4	12	3	2022	Fig 4
SlCLV3Reg3'-4	12	2	2022	Fig 4
SlCLV3Reg3'-4	12	3	2022	Fig 4
SlCLV3Reg3'-4	13	2	2022	Fig 4
SlCLV3Reg3'-4	13	3	2022	Fig 4
SlCLV3Reg3'-4	13	3	2022	Fig 4
SlCLV3Reg3'-4	13	3	2022	Fig 4
SlCLV3Reg3'-4	13	3	2022	Fig 4
SlCLV3Reg3'-4	13	2	2022	Fig 4
SlCLV3Reg3'-4	13	3	2022	Fig 4
SlCLV3Reg3'-4	13	3	2022	Fig 4
SlCLV3Reg3'-4	13	2	2022	Fig 4
SlCLV3Reg3'-4	13	3	2022	Fig 4
SlCLV3Reg3'-4	13	3	2022	Fig 4
SlCLV3Reg3'-4	14	3	2022	Fig 4
SlCLV3Reg3'-4	14	2	2022	Fig 4
SlCLV3Reg3'-4	14	3	2022	Fig 4
SlCLV3Reg3'-4	14	2	2022	Fig 4
SlCLV3Reg3'-4	14	3	2022	Fig 4
SlCLV3Reg3'-4	14	3	2022	Fig 4
SlCLV3Reg3'-5	1	3	2022	Fig 4
SlCLV3Reg3'-5	1	3	2022	Fig 4
SlCLV3Reg3'-5	1	3	2022	Fig 4
SlCLV3Reg3'-5	1	2	2022	Fig 4
SlCLV3Reg3'-5	1	4	2022	Fig 4
SlCLV3Reg3'-5	1	2	2022	Fig 4
SlCLV3Reg3'-5	1	2	2022	Fig 4
SlCLV3Reg3'-5	1	3	2022	Fig 4
SlCLV3Reg3'-5	1	3	2022	Fig 4
SlCLV3Reg3'-5	1	3	2022	Fig 4
SlCLV3Reg3'-5	1	3	2022	Fig 4
SlCLV3Reg3'-5	2	3	2022	Fig 4
SlCLV3Reg3'-5	2	3	2022	Fig 4
SlCLV3Reg3'-5	6	3	2022	Fig 4
SlCLV3Reg3'-5	2	2	2022	Fig 4
SlCLV3Reg3'-5	2	3	2022	Fig 4
SlCLV3Reg3'-5	2	4	2022	Fig 4
SlCLV3Reg3'-5	2	3	2022	Fig 4
SlCLV3Reg3'-5	2	3	2022	Fig 4
SlCLV3Reg3'-5	2	3	2022	Fig 4
SlCLV3Reg3'-5	2	3	2022	Fig 4
SlCLV3Reg3'-5	2	3	2022	Fig 4
SlCLV3Reg3'-5	2	3	2022	Fig 4
SlCLV3Reg3'-5	3	3	2022	Fig 4
SlCLV3Reg3'-5	3	4	2022	Fig 4
SlCLV3Reg3'-5	3	3	2022	Fig 4
SlCLV3Reg3'-5	3	3	2022	Fig 4
SlCLV3Reg3'-5	3	3	2022	Fig 4
SlCLV3Reg3'-5	3	3	2022	Fig 4
SlCLV3Reg3'-5	3	3	2022	Fig 4
SlCLV3Reg3'-5	3	3	2022	Fig 4
SlCLV3Reg3'-5	3	2	2022	Fig 4
SlCLV3Reg3'-5	3	3	2022	Fig 4
SlCLV3Reg3'-5	3	4	2022	Fig 4
SlCLV3Reg3'-5	4	3	2022	Fig 4
SlCLV3Reg3'-5	4	2	2022	Fig 4
SlCLV3Reg3'-5	4	3	2022	Fig 4
SlCLV3Reg3'-5	4	4	2022	Fig 4
SlCLV3Reg3'-5	4	2	2022	Fig 4
SlCLV3Reg3'-5	4	3	2022	Fig 4
SlCLV3Reg3'-5	4	3	2022	Fig 4
SlCLV3Reg3'-5	4	3	2022	Fig 4
SlCLV3Reg3'-5	4	4	2022	Fig 4
SlCLV3Reg3'-5	4	3	2022	Fig 4
SlCLV3Reg3'-5	4	2	2022	Fig 4
SlCLV3Reg3'-5	5	3	2022	Fig 4
SlCLV3Reg3'-5	5	3	2022	Fig 4
SlCLV3Reg3'-5	5	3	2022	Fig 4
SlCLV3Reg3'-5	5	3	2022	Fig 4
SlCLV3Reg3'-5	5	3	2022	Fig 4
SlCLV3Reg3'-5	5	3	2022	Fig 4
SlCLV3Reg3'-5	5	3	2022	Fig 4
SlCLV3Reg3'-5	5	3	2022	Fig 4
SlCLV3Reg3'-5	5	2	2022	Fig 4
SlCLV3Reg3'-5	5	2	2022	Fig 4
SlCLV3Reg3'-5	5	2	2022	Fig 4
SlCLV3Reg3'-5	6	3	2022	Fig 4
SlCLV3Reg3'-5	6	3	2022	Fig 4
SlCLV3Reg3'-5	6	3	2022	Fig 4
SlCLV3Reg3'-5	6	3	2022	Fig 4
SlCLV3Reg3'-5	6	2	2022	Fig 4
SlCLV3Reg3'-5	6	3	2022	Fig 4
SlCLV3Reg3'-5	6	3	2022	Fig 4
SlCLV3Reg3'-5	6	3	2022	Fig 4
SlCLV3Reg3'-5	6	3	2022	Fig 4
SlCLV3Reg3'-5	6	3	2022	Fig 4
SlCLV3Reg3'-5	7	3	2022	Fig 4
SlCLV3Reg3'-5	7	3	2022	Fig 4
SlCLV3Reg3'-5	7	3	2022	Fig 4
SlCLV3Reg3'-5	7	3	2022	Fig 4
SlCLV3Reg3'-5	7	3	2022	Fig 4
SlCLV3Reg3'-5	7	2	2022	Fig 4
SlCLV3Reg3'-5	7	3	2022	Fig 4
SlCLV3Reg3'-5	7	2	2022	Fig 4
SlCLV3Reg3'-5	7	3	2022	Fig 4
SlCLV3Reg3'-5	7	3	2022	Fig 4
SlCLV3Reg3'-5	7	2	2022	Fig 4
SlCLV3Reg3'-5	8	3	2022	Fig 4
SlCLV3Reg3'-5	8	3	2022	Fig 4
SlCLV3Reg3'-5	8	2	2022	Fig 4
SlCLV3Reg3'-5	8	2	2022	Fig 4
SlCLV3Reg3'-5	8	3	2022	Fig 4
SlCLV3Reg3'-5	8	3	2022	Fig 4
SlCLV3Reg3'-5	8	2	2022	Fig 4
SlCLV3Reg3'-5	8	3	2022	Fig 4
SlCLV3Reg3'-5	8	4	2022	Fig 4
SlCLV3Reg3'-5	8	3	2022	Fig 4
SlCLV3Reg3'-5	8	3	2022	Fig 4
SlCLV3Reg3'-5	9	3	2022	Fig 4
SlCLV3Reg3'-5	9	4	2022	Fig 4
SlCLV3Reg3'-5	9	4	2022	Fig 4
SlCLV3Reg3'-5	9	3	2022	Fig 4
SlCLV3Reg3'-5	9	3	2022	Fig 4
SlCLV3Reg3'-5	9	3	2022	Fig 4
SlCLV3Reg3'-5	9	4	2022	Fig 4
SlCLV3Reg3'-5	9	2	2022	Fig 4
SlCLV3Reg3'-5	9	3	2022	Fig 4
SlCLV3Reg3'-5	9	3	2022	Fig 4
SlCLV3Reg3'-5	9	4	2022	Fig 4
SlCLV3Reg3'-5	10	3	2022	Fig 4
SlCLV3Reg3'-5	10	2	2022	Fig 4
SlCLV3Reg3'-5	10	2	2022	Fig 4
SlCLV3Reg3'-5	10	2	2022	Fig 4
SlCLV3Reg3'-5	10	3	2022	Fig 4
SlCLV3Reg3'-5	10	3	2022	Fig 4
SlCLV3Reg3'-5	10	3	2022	Fig 4
SlCLV3Reg3'-5	10	3	2022	Fig 4
SlCLV3Reg3'-5	10	3	2022	Fig 4
SlCLV3Reg3'-5	10	3	2022	Fig 4
SlCLV3Reg3'-5	10	3	2022	Fig 4
SlCLV3Reg3'-5	11	3	2022	Fig 4
SlCLV3Reg3'-5	11	3	2022	Fig 4
SlCLV3Reg3'-5	11	3	2022	Fig 4
SlCLV3Reg3'-5	11	4	2022	Fig 4
SlCLV3Reg3'-5	11	2	2022	Fig 4
SlCLV3Reg3'-5	11	2	2022	Fig 4
SlCLV3Reg3'-5	11	3	2022	Fig 4
SlCLV3Reg3'-5	11	3	2022	Fig 4
SlCLV3Reg3'-5	11	3	2022	Fig 4
SlCLV3Reg3'-5	11	3	2022	Fig 4
SlCLV3Reg3'-5	11	3	2022	Fig 4
SlCLV3Reg3'-5	12	4	2022	Fig 4
SlCLV3Reg3'-5	12	3	2022	Fig 4
SlCLV3Reg3'-5	12	3	2022	Fig 4
SlCLV3Reg3'-5	12	4	2022	Fig 4
SlCLV3Reg3'-5	12	2	2022	Fig 4
SlCLV3Reg3'-5	12	3	2022	Fig 4
SlCLV3Reg3'-5	12	3	2022	Fig 4
SlCLV3Reg3'-5	12	3	2022	Fig 4
SlCLV3Reg3'-5	12	4	2022	Fig 4
SlCLV3Reg3'-5	12	3	2022	Fig 4
SlCLV3Reg3'-5	12	3	2022	Fig 4
SlCLV3Reg3'-5	13	3	2022	Fig 4
SlCLV3Reg3'-5	13	3	2022	Fig 4
SlCLV3Reg3'-5	13	3	2022	Fig 4
SlCLV3Reg3'-5	13	3	2022	Fig 4
SlCLV3Reg3'-5	13	4	2022	Fig 4
SlCLV3Reg3'-5	13	4	2022	Fig 4
SlCLV3Reg3'-5	13	4	2022	Fig 4
SlCLV3Reg3'-5	13	3	2022	Fig 4
SlCLV3Reg3'-6	1	2	2022	Fig 4
SlCLV3Reg3'-6	1	3	2022	Fig 4
SlCLV3Reg3'-6	1	2	2022	Fig 4
SlCLV3Reg3'-6	1	3	2022	Fig 4
SlCLV3Reg3'-6	1	2	2022	Fig 4
SlCLV3Reg3'-6	1	2	2022	Fig 4
SlCLV3Reg3'-6	1	2	2022	Fig 4
SlCLV3Reg3'-6	1	2	2022	Fig 4
SlCLV3Reg3'-6	1	2	2022	Fig 4
SlCLV3Reg3'-6	1	2	2022	Fig 4
SlCLV3Reg3'-6	1	2	2022	Fig 4
SlCLV3Reg3'-6	2	3	2022	Fig 4
SlCLV3Reg3'-6	2	3	2022	Fig 4
SlCLV3Reg3'-6	2	3	2022	Fig 4
SlCLV3Reg3'-6	2	3	2022	Fig 4
SlCLV3Reg3'-6	2	3	2022	Fig 4
SlCLV3Reg3'-6	2	4	2022	Fig 4
SlCLV3Reg3'-6	2	3	2022	Fig 4
SlCLV3Reg3'-6	2	3	2022	Fig 4
SlCLV3Reg3'-6	2	3	2022	Fig 4
SlCLV3Reg3'-6	2	2	2022	Fig 4
SlCLV3Reg3'-6	2	3	2022	Fig 4
SlCLV3Reg3'-6	3	3	2022	Fig 4
SlCLV3Reg3'-6	3	3	2022	Fig 4
SlCLV3Reg3'-6	3	3	2022	Fig 4
SlCLV3Reg3'-6	3	3	2022	Fig 4
SlCLV3Reg3'-6	3	3	2022	Fig 4
SlCLV3Reg3'-6	3	3	2022	Fig 4
SlCLV3Reg3'-6	3	3	2022	Fig 4
SlCLV3Reg3'-6	3	3	2022	Fig 4
SlCLV3Reg3'-6	3	3	2022	Fig 4
SlCLV3Reg3'-6	3	3	2022	Fig 4
SlCLV3Reg3'-6	3	2	2022	Fig 4
SlCLV3Reg3'-6	4	3	2022	Fig 4
SlCLV3Reg3'-6	4	3	2022	Fig 4
SlCLV3Reg3'-6	4	3	2022	Fig 4
SlCLV3Reg3'-6	4	3	2022	Fig 4
SlCLV3Reg3'-6	4	3	2022	Fig 4
SlCLV3Reg3'-6	4	3	2022	Fig 4
SlCLV3Reg3'-6	4	3	2022	Fig 4
SlCLV3Reg3'-6	4	3	2022	Fig 4
SlCLV3Reg3'-6	4	3	2022	Fig 4
SlCLV3Reg3'-6	4	3	2022	Fig 4
SlCLV3Reg3'-6	4	3	2022	Fig 4
SlCLV3Reg3'-6	5	3	2022	Fig 4
SlCLV3Reg3'-6	5	3	2022	Fig 4
SlCLV3Reg3'-6	5	2	2022	Fig 4
SlCLV3Reg3'-6	5	2	2022	Fig 4
SlCLV3Reg3'-6	5	3	2022	Fig 4
SlCLV3Reg3'-6	5	2	2022	Fig 4
SlCLV3Reg3'-6	5	3	2022	Fig 4
SlCLV3Reg3'-6	5	2	2022	Fig 4
SlCLV3Reg3'-6	5	3	2022	Fig 4
SlCLV3Reg3'-6	5	2	2022	Fig 4
SlCLV3Reg3'-6	6	3	2022	Fig 4
SlCLV3Reg3'-6	6	3	2022	Fig 4
SlCLV3Reg3'-6	6	3	2022	Fig 4
SlCLV3Reg3'-6	6	2	2022	Fig 4
SlCLV3Reg3'-6	6	3	2022	Fig 4
SlCLV3Reg3'-6	6	3	2022	Fig 4
SlCLV3Reg3'-6	6	3	2022	Fig 4
SlCLV3Reg3'-6	6	2	2022	Fig 4
SlCLV3Reg3'-6	6	2	2022	Fig 4
SlCLV3Reg3'-6	6	2	2022	Fig 4
SlCLV3Reg3'-6	6	3	2022	Fig 4
SlCLV3Reg3'-6	7	2	2022	Fig 4
SlCLV3Reg3'-6	7	3	2022	Fig 4
SlCLV3Reg3'-6	7	2	2022	Fig 4
SlCLV3Reg3'-6	7	2	2022	Fig 4
SlCLV3Reg3'-6	7	2	2022	Fig 4
SlCLV3Reg3'-6	7	3	2022	Fig 4
SlCLV3Reg3'-6	7	2	2022	Fig 4
SlCLV3Reg3'-6	7	2	2022	Fig 4
SlCLV3Reg3'-6	7	2	2022	Fig 4
SlCLV3Reg3'-6	7	2	2022	Fig 4
SlCLV3Reg3'-6	7	2	2022	Fig 4
SlCLV3Reg3'-6	8	2	2022	Fig 4
SlCLV3Reg3'-6	8	3	2022	Fig 4
SlCLV3Reg3'-6	8	3	2022	Fig 4
SlCLV3Reg3'-6	8	3	2022	Fig 4
SlCLV3Reg3'-6	8	3	2022	Fig 4
SlCLV3Reg3'-6	8	3	2022	Fig 4
SlCLV3Reg3'-6	8	2	2022	Fig 4
SlCLV3Reg3'-6	8	2	2022	Fig 4
SlCLV3Reg3'-6	8	2	2022	Fig 4
SlCLV3Reg3'-6	8	2	2022	Fig 4
SlCLV3Reg3'-6	8	3	2022	Fig 4
SlCLV3Reg3'-6	9	3	2022	Fig 4
SlCLV3Reg3'-6	9	3	2022	Fig 4
SlCLV3Reg3'-6	9	4	2022	Fig 4
SlCLV3Reg3'-6	9	3	2022	Fig 4
SlCLV3Reg3'-6	9	3	2022	Fig 4
SlCLV3Reg3'-6	9	2	2022	Fig 4
SlCLV3Reg3'-6	9	2	2022	Fig 4
SlCLV3Reg3'-6	9	3	2022	Fig 4
SlCLV3Reg3'-6	9	3	2022	Fig 4
SlCLV3Reg3'-6	9	2	2022	Fig 4
SlCLV3Reg3'-6	9	2	2022	Fig 4
SlCLV3Reg3'-6	10	2	2022	Fig 4
SlCLV3Reg3'-6	10	3	2022	Fig 4
SlCLV3Reg3'-6	10	2	2022	Fig 4
SlCLV3Reg3'-6	10	2	2022	Fig 4
SlCLV3Reg3'-6	10	3	2022	Fig 4
SlCLV3Reg3'-6	10	3	2022	Fig 4
SlCLV3Reg3'-6	10	2	2022	Fig 4
SlCLV3Reg3'-6	10	3	2022	Fig 4
SlCLV3Reg3'-6	10	3	2022	Fig 4
SlCLV3Reg3'-6	10	2	2022	Fig 4
SlCLV3Reg3'-6	10	2	2022	Fig 4
SlCLV3Reg3'-6	11	3	2022	Fig 4
SlCLV3Reg3'-6	11	3	2022	Fig 4
SlCLV3Reg3'-6	11	3	2022	Fig 4
SlCLV3Reg3'-6	11	3	2022	Fig 4
SlCLV3Reg3'-6	11	2	2022	Fig 4
SlCLV3Reg3'-6	11	3	2022	Fig 4
SlCLV3Reg3'-6	11	2	2022	Fig 4
SlCLV3Reg3'-6	11	2	2022	Fig 4
SlCLV3Reg3'-6	11	3	2022	Fig 4
SlCLV3Reg3'-6	11	4	2022	Fig 4
SlCLV3Reg3'-6	11	3	2022	Fig 4
SlCLV3Reg3'-6	12	3	2022	Fig 4
SlCLV3Reg3'-6	12	2	2022	Fig 4
SlCLV3Reg3'-6	12	3	2022	Fig 4
SlCLV3Reg3'-6	12	3	2022	Fig 4
SlCLV3Reg3'-6	12	3	2022	Fig 4
SlCLV3Reg3'-6	12	2	2022	Fig 4
SlCLV3Reg3'-6	12	2	2022	Fig 4
SlCLV3Reg3'-6	12	3	2022	Fig 4
SlCLV3Reg3'-6	12	3	2022	Fig 4
SlCLV3Reg3'-6	12	3	2022	Fig 4
SlCLV3Reg3'-6	12	3	2022	Fig 4
SlCLV3Reg3'-6	13	2	2022	Fig 4
SlCLV3Reg3'-6	13	4	2022	Fig 4
SlCLV3Reg3'-6	13	3	2022	Fig 4
SlCLV3Reg3'-6	13	3	2022	Fig 4
SlCLV3Reg3'-6	13	2	2022	Fig 4
SlCLV3Reg3'-6	13	3	2022	Fig 4
SlCLV3Reg3'-6	13	3	2022	Fig 4
SlCLV3Reg3'-6	13	3	2022	Fig 4
SlCLV3Reg3'-6	13	3	2022	Fig 4
SlCLV3Reg3'-7	1	2	2022	Fig 4
SlCLV3Reg3'-7	1	2	2022	Fig 4
SlCLV3Reg3'-7	1	2	2022	Fig 4
SlCLV3Reg3'-7	1	2	2022	Fig 4
SlCLV3Reg3'-7	1	2	2022	Fig 4
SlCLV3Reg3'-7	1	2	2022	Fig 4
SlCLV3Reg3'-7	1	3	2022	Fig 4
SlCLV3Reg3'-7	1	2	2022	Fig 4
SlCLV3Reg3'-7	1	2	2022	Fig 4
SlCLV3Reg3'-7	1	2	2022	Fig 4
SlCLV3Reg3'-7	1	2	2022	Fig 4
SlCLV3Reg3'-7	2	2	2022	Fig 4
SlCLV3Reg3'-7	2	2	2022	Fig 4
SlCLV3Reg3'-7	2	2	2022	Fig 4
SlCLV3Reg3'-7	2	3	2022	Fig 4
SlCLV3Reg3'-7	2	3	2022	Fig 4
SlCLV3Reg3'-7	2	3	2022	Fig 4
SlCLV3Reg3'-7	2	2	2022	Fig 4
SlCLV3Reg3'-7	2	2	2022	Fig 4
SlCLV3Reg3'-7	2	2	2022	Fig 4
SlCLV3Reg3'-7	2	2	2022	Fig 4
SlCLV3Reg3'-7	2	3	2022	Fig 4
SlCLV3Reg3'-7	4	3	2022	Fig 4
SlCLV3Reg3'-7	4	2	2022	Fig 4
SlCLV3Reg3'-7	4	2	2022	Fig 4
SlCLV3Reg3'-7	4	2	2022	Fig 4
SlCLV3Reg3'-7	4	3	2022	Fig 4
SlCLV3Reg3'-7	4	3	2022	Fig 4
SlCLV3Reg3'-7	4	2	2022	Fig 4
SlCLV3Reg3'-7	4	2	2022	Fig 4
SlCLV3Reg3'-7	4	3	2022	Fig 4
SlCLV3Reg3'-7	4	2	2022	Fig 4
SlCLV3Reg3'-7	4	4	2022	Fig 4
SlCLV3Reg3'-7	5	3	2022	Fig 4
SlCLV3Reg3'-7	5	2	2022	Fig 4
SlCLV3Reg3'-7	5	3	2022	Fig 4
SlCLV3Reg3'-7	5	3	2022	Fig 4
SlCLV3Reg3'-7	5	2	2022	Fig 4
SlCLV3Reg3'-7	5	2	2022	Fig 4
SlCLV3Reg3'-7	5	2	2022	Fig 4
SlCLV3Reg3'-7	5	2	2022	Fig 4
SlCLV3Reg3'-7	5	2	2022	Fig 4
SlCLV3Reg3'-7	5	2	2022	Fig 4
SlCLV3Reg3'-7	5	2	2022	Fig 4
SlCLV3Reg3'-7	6	2	2022	Fig 4
SlCLV3Reg3'-7	6	3	2022	Fig 4
SlCLV3Reg3'-7	6	2	2022	Fig 4
SlCLV3Reg3'-7	6	2	2022	Fig 4
SlCLV3Reg3'-7	6	2	2022	Fig 4
SlCLV3Reg3'-7	6	2	2022	Fig 4
SlCLV3Reg3'-7	6	2	2022	Fig 4
SlCLV3Reg3'-7	6	4	2022	Fig 4
SlCLV3Reg3'-7	6	2	2022	Fig 4
SlCLV3Reg3'-7	6	3	2022	Fig 4
SlCLV3Reg3'-7	6	2	2022	Fig 4
SlCLV3Reg3'-7	7	2	2022	Fig 4
SlCLV3Reg3'-7	7	2	2022	Fig 4
SlCLV3Reg3'-7	7	3	2022	Fig 4
SlCLV3Reg3'-7	7	2	2022	Fig 4
SlCLV3Reg3'-7	7	2	2022	Fig 4
SlCLV3Reg3'-7	7	2	2022	Fig 4
SlCLV3Reg3'-7	7	2	2022	Fig 4
SlCLV3Reg3'-7	7	2	2022	Fig 4
SlCLV3Reg3'-7	7	2	2022	Fig 4
SlCLV3Reg3'-7	7	2	2022	Fig 4
SlCLV3Reg3'-7	7	3	2022	Fig 4
SlCLV3Reg3'-7	8	3	2022	Fig 4
SlCLV3Reg3'-7	8	2	2022	Fig 4
SlCLV3Reg3'-7	8	3	2022	Fig 4
SlCLV3Reg3'-7	8	3	2022	Fig 4
SlCLV3Reg3'-7	8	3	2022	Fig 4
SlCLV3Reg3'-7	8	3	2022	Fig 4
SlCLV3Reg3'-7	8	3	2022	Fig 4
SlCLV3Reg3'-7	8	2	2022	Fig 4
SlCLV3Reg3'-7	8	2	2022	Fig 4
SlCLV3Reg3'-7	8	2	2022	Fig 4
SlCLV3Reg3'-7	8	2	2022	Fig 4
SlCLV3Reg3'-7	9	2	2022	Fig 4
SlCLV3Reg3'-7	9	2	2022	Fig 4
SlCLV3Reg3'-7	9	2	2022	Fig 4
SlCLV3Reg3'-7	9	2	2022	Fig 4
SlCLV3Reg3'-7	9	2	2022	Fig 4
SlCLV3Reg3'-7	9	2	2022	Fig 4
SlCLV3Reg3'-7	9	2	2022	Fig 4
SlCLV3Reg3'-7	9	2	2022	Fig 4
SlCLV3Reg3'-7	9	2	2022	Fig 4
SlCLV3Reg3'-7	9	3	2022	Fig 4
SlCLV3Reg3'-7	9	3	2022	Fig 4
SlCLV3Reg3'-7	10	3	2022	Fig 4
SlCLV3Reg3'-7	10	2	2022	Fig 4
SlCLV3Reg3'-7	10	2	2022	Fig 4
SlCLV3Reg3'-7	10	3	2022	Fig 4
SlCLV3Reg3'-7	10	2	2022	Fig 4
SlCLV3Reg3'-7	10	3	2022	Fig 4
SlCLV3Reg3'-7	10	3	2022	Fig 4
SlCLV3Reg3'-7	10	3	2022	Fig 4
SlCLV3Reg3'-7	10	3	2022	Fig 4
SlCLV3Reg3'-7	10	2	2022	Fig 4
SlCLV3Reg3'-7	10	2	2022	Fig 4
SlCLV3Reg3'-7	11	2	2022	Fig 4
SlCLV3Reg3'-7	11	2	2022	Fig 4
SlCLV3Reg3'-7	11	2	2022	Fig 4
SlCLV3Reg3'-7	11	2	2022	Fig 4
SlCLV3Reg3'-7	11	3	2022	Fig 4
SlCLV3Reg3'-7	11	3	2022	Fig 4
SlCLV3Reg3'-7	11	2	2022	Fig 4
SlCLV3Reg3'-7	11	2	2022	Fig 4
SlCLV3Reg3'-7	11	2	2022	Fig 4
SlCLV3Reg3'-7	11	3	2022	Fig 4
SlCLV3Reg3'-7	11	2	2022	Fig 4
SlCLV3Reg3'-7	12	3	2022	Fig 4
SlCLV3Reg3'-7	12	2	2022	Fig 4
SlCLV3Reg3'-7	12	2	2022	Fig 4
SlCLV3Reg3'-7	12	2	2022	Fig 4
SlCLV3Reg3'-7	12	3	2022	Fig 4
SlCLV3Reg3'-7	12	2	2022	Fig 4
SlCLV3Reg3'-7	12	2	2022	Fig 4
SlCLV3Reg3'-7	12	3	2022	Fig 4
SlCLV3Reg3'-7	12	3	2022	Fig 4
SlCLV3Reg3'-7	12	3	2022	Fig 4
SlCLV3Reg3'-7	13	2	2022	Fig 4
SlCLV3Reg3'-7	13	2	2022	Fig 4
SlCLV3Reg3'-7	13	2	2022	Fig 4
SlCLV3Reg3'-7	13	3	2022	Fig 4
SlCLV3Reg3'-7	13	2	2022	Fig 4
SlCLV3Reg3'-7	13	2	2022	Fig 4
SlCLV3Reg3'-7	13	2	2022	Fig 4
SlCLV3Reg3'-7	13	2	2022	Fig 4
SlCLV3Reg3'-7	13	2	2022	Fig 4
SlCLV3Reg3'-7	13	2	2022	Fig 4
SlCLV3Reg3'-7	14	3	2022	Fig 4
SlCLV3Reg3'-7	14	3	2022	Fig 4
SlCLV3Reg3'-7	14	2	2022	Fig 4
SlCLV3Reg3'-7	14	2	2022	Fig 4
SlCLV3Reg3'-7	14	2	2022	Fig 4
SlCLV3Reg3'-7	14	2	2022	Fig 4
SlCLV3Reg3'-7	14	2	2022	Fig 4
SlCLV3Reg3'-7	14	3	2022	Fig 4
SlCLV3Reg3'-7	14	2	2022	Fig 4
SlCLV3Reg3'-7	14	3	2022	Fig 4
SlCLV3Reg3'-8	1	3	2022	Fig 4
SlCLV3Reg3'-8	1	3	2022	Fig 4
SlCLV3Reg3'-8	1	4	2022	Fig 4
SlCLV3Reg3'-8	1	2	2022	Fig 4
SlCLV3Reg3'-8	1	3	2022	Fig 4
SlCLV3Reg3'-8	1	3	2022	Fig 4
SlCLV3Reg3'-8	1	6	2022	Fig 4
SlCLV3Reg3'-8	1	3	2022	Fig 4
SlCLV3Reg3'-8	1	3	2022	Fig 4
SlCLV3Reg3'-8	1	3	2022	Fig 4
SlCLV3Reg3'-8	1	3	2022	Fig 4
SlCLV3Reg3'-8	2	2	2022	Fig 4
SlCLV3Reg3'-8	2	3	2022	Fig 4
SlCLV3Reg3'-8	2	3	2022	Fig 4
SlCLV3Reg3'-8	2	3	2022	Fig 4
SlCLV3Reg3'-8	2	2	2022	Fig 4
SlCLV3Reg3'-8	2	3	2022	Fig 4
SlCLV3Reg3'-8	2	3	2022	Fig 4
SlCLV3Reg3'-8	2	2	2022	Fig 4
SlCLV3Reg3'-8	2	3	2022	Fig 4
SlCLV3Reg3'-8	2	3	2022	Fig 4
SlCLV3Reg3'-8	2	2	2022	Fig 4
SlCLV3Reg3'-8	3	3	2022	Fig 4
SlCLV3Reg3'-8	3	3	2022	Fig 4
SlCLV3Reg3'-8	3	3	2022	Fig 4
SlCLV3Reg3'-8	3	2	2022	Fig 4
SlCLV3Reg3'-8	3	3	2022	Fig 4
SlCLV3Reg3'-8	3	3	2022	Fig 4
SlCLV3Reg3'-8	3	2	2022	Fig 4
SlCLV3Reg3'-8	3	3	2022	Fig 4
SlCLV3Reg3'-8	3	3	2022	Fig 4
SlCLV3Reg3'-8	3	2	2022	Fig 4
SlCLV3Reg3'-8	3	3	2022	Fig 4
SlCLV3Reg3'-8	4	3	2022	Fig 4
SlCLV3Reg3'-8	4	3	2022	Fig 4
SlCLV3Reg3'-8	4	6	2022	Fig 4
SlCLV3Reg3'-8	4	3	2022	Fig 4
SlCLV3Reg3'-8	4	3	2022	Fig 4
SlCLV3Reg3'-8	4	3	2022	Fig 4
SlCLV3Reg3'-8	4	3	2022	Fig 4
SlCLV3Reg3'-8	4	3	2022	Fig 4
SlCLV3Reg3'-8	4	4	2022	Fig 4
SlCLV3Reg3'-8	4	3	2022	Fig 4
SlCLV3Reg3'-8	4	3	2022	Fig 4
SlCLV3Reg3'-8	5	3	2022	Fig 4
SlCLV3Reg3'-8	5	3	2022	Fig 4
SlCLV3Reg3'-8	5	3	2022	Fig 4
SlCLV3Reg3'-8	5	4	2022	Fig 4
SlCLV3Reg3'-8	5	3	2022	Fig 4
SlCLV3Reg3'-8	5	3	2022	Fig 4
SlCLV3Reg3'-8	5	3	2022	Fig 4
SlCLV3Reg3'-8	5	3	2022	Fig 4
SlCLV3Reg3'-8	5	3	2022	Fig 4
SlCLV3Reg3'-8	5	3	2022	Fig 4
SlCLV3Reg3'-8	5	2	2022	Fig 4
SlCLV3Reg3'-8	6	2	2022	Fig 4
SlCLV3Reg3'-8	6	3	2022	Fig 4
SlCLV3Reg3'-8	6	2	2022	Fig 4
SlCLV3Reg3'-8	6	2	2022	Fig 4
SlCLV3Reg3'-8	6	2	2022	Fig 4
SlCLV3Reg3'-8	6	2	2022	Fig 4
SlCLV3Reg3'-8	6	3	2022	Fig 4
SlCLV3Reg3'-8	6	2	2022	Fig 4
SlCLV3Reg3'-8	6	3	2022	Fig 4
SlCLV3Reg3'-8	6	3	2022	Fig 4
SlCLV3Reg3'-8	6	2	2022	Fig 4
SlCLV3Reg3'-8	7	2	2022	Fig 4
SlCLV3Reg3'-8	7	3	2022	Fig 4
SlCLV3Reg3'-8	7	2	2022	Fig 4
SlCLV3Reg3'-8	7	2	2022	Fig 4
SlCLV3Reg3'-8	7	4	2022	Fig 4
SlCLV3Reg3'-8	7	3	2022	Fig 4
SlCLV3Reg3'-8	7	3	2022	Fig 4
SlCLV3Reg3'-8	7	3	2022	Fig 4
SlCLV3Reg3'-8	9	2	2022	Fig 4
SlCLV3Reg3'-8	9	3	2022	Fig 4
SlCLV3Reg3'-8	9	2	2022	Fig 4
SlCLV3Reg3'-8	9	3	2022	Fig 4
SlCLV3Reg3'-8	9	3	2022	Fig 4
SlCLV3Reg3'-8	9	3	2022	Fig 4
SlCLV3Reg3'-8	9	3	2022	Fig 4
SlCLV3Reg3'-8	9	3	2022	Fig 4
SlCLV3Reg3'-8	9	3	2022	Fig 4
SlCLV3Reg3'-8	9	2	2022	Fig 4
SlCLV3Reg3'-8	9	3	2022	Fig 4
SlCLV3Reg3'-8	10	2	2022	Fig 4
SlCLV3Reg3'-8	10	2	2022	Fig 4
SlCLV3Reg3'-8	10	2	2022	Fig 4
SlCLV3Reg3'-8	10	3	2022	Fig 4
SlCLV3Reg3'-8	10	3	2022	Fig 4
SlCLV3Reg3'-8	10	3	2022	Fig 4
SlCLV3Reg3'-8	10	2	2022	Fig 4
SlCLV3Reg3'-8	10	3	2022	Fig 4
SlCLV3Reg3'-8	10	2	2022	Fig 4
SlCLV3Reg3'-8	10	2	2022	Fig 4
SlCLV3Reg3'-8	10	3	2022	Fig 4
SlCLV3Reg3'-8	11	3	2022	Fig 4
SlCLV3Reg3'-8	11	3	2022	Fig 4
SlCLV3Reg3'-8	11	3	2022	Fig 4
SlCLV3Reg3'-8	11	3	2022	Fig 4
SlCLV3Reg3'-8	11	2	2022	Fig 4
SlCLV3Reg3'-8	11	6	2022	Fig 4
SlCLV3Reg3'-8	11	3	2022	Fig 4
SlCLV3Reg3'-8	11	3	2022	Fig 4
SlCLV3Reg3'-8	11	3	2022	Fig 4
SlCLV3Reg3'-8	11	2	2022	Fig 4
SlCLV3Reg3'-8	11	3	2022	Fig 4
SlCLV3Reg3'-8	12	2	2022	Fig 4
SlCLV3Reg3'-8	12	2	2022	Fig 4
SlCLV3Reg3'-8	12	2	2022	Fig 4
SlCLV3Reg3'-8	12	3	2022	Fig 4
SlCLV3Reg3'-8	12	3	2022	Fig 4
SlCLV3Reg3'-8	12	2	2022	Fig 4
SlCLV3Reg3'-8	12	3	2022	Fig 4
SlCLV3Reg3'-8	12	2	2022	Fig 4
SlCLV3Reg3'-8	12	3	2022	Fig 4
SlCLV3Reg3'-8	12	2	2022	Fig 4
SlCLV3Reg3'-8	12	3	2022	Fig 4
SlCLV3Reg3'-8	12	3	2022	Fig 4
SlCLV3Reg3'-8	12	2	2022	Fig 4
SlCLV3Reg3'-8	13	2	2022	Fig 4
SlCLV3Reg3'-8	13	3	2022	Fig 4
SlCLV3Reg3'-8	13	3	2022	Fig 4
SlCLV3Reg3'-8	13	2	2022	Fig 4
SlCLV3Reg3'-8	13	2	2022	Fig 4
SlCLV3Reg3'-8	13	4	2022	Fig 4
SlCLV3Reg3'-8	13	2	2022	Fig 4
SlCLV3Reg3'-8	13	4	2022	Fig 4
SlCLV3Reg3'-8	13	2	2022	Fig 4
SlCLV3Reg3'-8	13	3	2022	Fig 4
SlCLV3Reg3'-8	13	3	2022	Fig 4
SlCLV3Reg3'-8	13	2	2022	Fig 4
SlCLV3Reg3'-8	13	2	2022	Fig 4
SlCLV3Reg3'-8	13	3	2022	Fig 4
SlCLV3Reg3'-8	13	3	2022	Fig 4
SlCLV3Reg3'-8	13	3	2022	Fig 4
SlCLV3Reg3'-8	13	3	2022	Fig 4
SlCLV3Reg3'-8	1	3	2022	Fig 4
SlCLV3Reg3'-8	1	3	2022	Fig 4
SlCLV3Reg3'-8	1	3	2022	Fig 4
SlCLV3Reg3'-9	1	3	2022	Fig 4
SlCLV3Reg3'-9	1	4	2022	Fig 4
SlCLV3Reg3'-9	1	3	2022	Fig 4
SlCLV3Reg3'-9	1	3	2022	Fig 4
SlCLV3Reg3'-9	1	3	2022	Fig 4
SlCLV3Reg3'-9	1	2	2022	Fig 4
SlCLV3Reg3'-9	1	3	2022	Fig 4
SlCLV3Reg3'-9	1	3	2022	Fig 4
SlCLV3Reg3'-9	1	4	2022	Fig 4
SlCLV3Reg3'-9	1	3	2022	Fig 4
SlCLV3Reg3'-9	1	3	2022	Fig 4
SlCLV3Reg3'-9	1	3	2022	Fig 4
SlCLV3Reg3'-9	1	3	2022	Fig 4
SlCLV3Reg3'-9	1	3	2022	Fig 4
SlCLV3Reg3'-9	1	4	2022	Fig 4
SlCLV3Reg3'-9	1	3	2022	Fig 4
SlCLV3Reg3'-9	1	3	2022	Fig 4
SlCLV3Reg3'-9	1	3	2022	Fig 4
SlCLV3Reg3'-9	1	5	2022	Fig 4
SlCLV3Reg3'-9	1	4	2022	Fig 4
SlCLV3Reg3'-9	2	3	2022	Fig 4
SlCLV3Reg3'-9	2	3	2022	Fig 4
SlCLV3Reg3'-9	2	4	2022	Fig 4
SlCLV3Reg3'-9	2	3	2022	Fig 4
SlCLV3Reg3'-9	2	3	2022	Fig 4
SlCLV3Reg3'-9	2	3	2022	Fig 4
SlCLV3Reg3'-9	2	3	2022	Fig 4
SlCLV3Reg3'-9	2	3	2022	Fig 4
SlCLV3Reg3'-9	2	5	2022	Fig 4
SlCLV3Reg3'-9	2	3	2022	Fig 4
SlCLV3Reg3'-9	2	3	2022	Fig 4
SlCLV3Reg3'-9	2	3	2022	Fig 4
SlCLV3Reg3'-9	2	3	2022	Fig 4
SlCLV3Reg3'-9	2	3	2022	Fig 4
SlCLV3Reg3'-9	2	3	2022	Fig 4
SlCLV3Reg3'-9	2	3	2022	Fig 4
SlCLV3Reg3'-9	2	4	2022	Fig 4
SlCLV3Reg3'-9	2	3	2022	Fig 4
SlCLV3Reg3'-9	2	3	2022	Fig 4
SlCLV3Reg3'-9	2	3	2022	Fig 4
SlCLV3Reg3'-9	3	3	2022	Fig 4
SlCLV3Reg3'-9	3	3	2022	Fig 4
SlCLV3Reg3'-9	3	2	2022	Fig 4
SlCLV3Reg3'-9	3	3	2022	Fig 4
SlCLV3Reg3'-9	3	3	2022	Fig 4
SlCLV3Reg3'-9	3	4	2022	Fig 4
SlCLV3Reg3'-9	3	3	2022	Fig 4
SlCLV3Reg3'-9	3	3	2022	Fig 4
SlCLV3Reg3'-9	3	3	2022	Fig 4
SlCLV3Reg3'-9	3	3	2022	Fig 4
SlCLV3Reg3'-9	3	3	2022	Fig 4
SlCLV3Reg3'-9	3	2	2022	Fig 4
SlCLV3Reg3'-9	3	3	2022	Fig 4
SlCLV3Reg3'-9	3	3	2022	Fig 4
SlCLV3Reg3'-9	3	5	2022	Fig 4
SlCLV3Reg3'-9	3	3	2022	Fig 4
SlCLV3Reg3'-9	3	3	2022	Fig 4
SlCLV3Reg3'-9	3	3	2022	Fig 4
SlCLV3Reg3'-9	3	3	2022	Fig 4
SlCLV3Reg3'-9	3	3	2022	Fig 4
SlCLV3Reg3'-9	4	3	2022	Fig 4
SlCLV3Reg3'-9	4	4	2022	Fig 4
SlCLV3Reg3'-9	4	3	2022	Fig 4
SlCLV3Reg3'-9	4	4	2022	Fig 4
SlCLV3Reg3'-9	4	4	2022	Fig 4
SlCLV3Reg3'-9	4	3	2022	Fig 4
SlCLV3Reg3'-9	4	3	2022	Fig 4
SlCLV3Reg3'-9	4	3	2022	Fig 4
SlCLV3Reg3'-9	4	3	2022	Fig 4
SlCLV3Reg3'-9	4	3	2022	Fig 4
SlCLV3Reg3'-9	4	3	2022	Fig 4
SlCLV3Reg3'-9	4	3	2022	Fig 4
SlCLV3Reg3'-9	4	3	2022	Fig 4
SlCLV3Reg3'-9	4	3	2022	Fig 4
SlCLV3Reg3'-9	4	3	2022	Fig 4
SlCLV3Reg3'-9	4	3	2022	Fig 4
SlCLV3Reg3'-9	4	3	2022	Fig 4
SlCLV3Reg3'-9	4	3	2022	Fig 4
SlCLV3Reg3'-9	4	3	2022	Fig 4
SlCLV3Reg3'-9	4	3	2022	Fig 4
SlCLV3Reg3'-9	5	3	2022	Fig 4
SlCLV3Reg3'-9	5	3	2022	Fig 4
SlCLV3Reg3'-9	5	3	2022	Fig 4
SlCLV3Reg3'-9	5	3	2022	Fig 4
SlCLV3Reg3'-9	5	2	2022	Fig 4
SlCLV3Reg3'-9	5	3	2022	Fig 4
SlCLV3Reg3'-9	5	3	2022	Fig 4
SlCLV3Reg3'-9	5	2	2022	Fig 4
SlCLV3Reg3'-9	5	3	2022	Fig 4
SlCLV3Reg3'-9	5	2	2022	Fig 4
SlCLV3Reg3'-9	5	3	2022	Fig 4
SlCLV3Reg3'-9	5	4	2022	Fig 4
SlCLV3Reg3'-9	5	3	2022	Fig 4
SlCLV3Reg3'-9	5	3	2022	Fig 4
SlCLV3Reg3'-9	5	3	2022	Fig 4
SlCLV3Reg3'-9	5	3	2022	Fig 4
SlCLV3Reg3'-9	5	3	2022	Fig 4
SlCLV3Reg3'-9	5	2	2022	Fig 4
SlCLV3Reg3'-9	5	3	2022	Fig 4
SlCLV3Reg3'-9	5	3	2022	Fig 4
SlCLV3Reg3'-9	5	3	2022	Fig 4
SlCLV3Reg3'-9	5	3	2022	Fig 4
SlCLV3Reg3'-9	5	4	2022	Fig 4
SlCLV3Reg3'-9	5	2	2022	Fig 4
SlCLV3Reg3'-9	5	3	2022	Fig 4
SlCLV3Reg3'-9	6	3	2022	Fig 4
SlCLV3Reg3'-9	6	4	2022	Fig 4
SlCLV3Reg3'-9	6	3	2022	Fig 4
SlCLV3Reg3'-9	6	3	2022	Fig 4
SlCLV3Reg3'-9	7	4	2022	Fig 4
SlCLV3Reg3'-9	7	3	2022	Fig 4
SlCLV3Reg3'-9	7	3	2022	Fig 4
SlCLV3Reg3'-9	7	4	2022	Fig 4
SlCLV3Reg3'-9	7	3	2022	Fig 4
SlCLV3Reg3'-9	7	4	2022	Fig 4
SlCLV3Reg3'-9	7	3	2022	Fig 4
SlCLV3Reg3'-9	7	3	2022	Fig 4
SlCLV3Reg3'-9	7	3	2022	Fig 4
SlCLV3Reg3'-9	7	2	2022	Fig 4
SlCLV3Reg3'-9	7	3	2022	Fig 4
SlCLV3Reg3'-9	7	3	2022	Fig 4
SlCLV3Reg3'-9	7	3	2022	Fig 4
SlCLV3Reg3'-9	7	3	2022	Fig 4
SlCLV3Reg3'-9	7	3	2022	Fig 4
SlCLV3Reg3'-9	7	3	2022	Fig 4
SlCLV3Reg3'-9	7	4	2022	Fig 4
SlCLV3Reg3'-9	7	3	2022	Fig 4
SlCLV3Reg3'-9	7	4	2022	Fig 4
SlCLV3Reg3'-9	7	3	2022	Fig 4
SlCLV3Reg3'-9	7	4	2022	Fig 4
SlCLV3Reg3'-9	7	3	2022	Fig 4
SlCLV3Reg3'-9	7	3	2022	Fig 4
SlCLV3Reg3'-9	7	3	2022	Fig 4
SlCLV3Reg3'-9	7	3	2022	Fig 4
SlCLV3Reg3'-9	7	4	2022	Fig 4
SlCLV3Reg3'-9	7	3	2022	Fig 4
SlCLV3Reg3'-9	7	3	2022	Fig 4
SlCLV3Reg3'-9	7	4	2022	Fig 4
SlCLV3Reg3'-9	7	3	2022	Fig 4
SlCLV3Reg3'-9	5	2	2022	Fig 4
SlCLV3Reg3'-10	1	3	2022	Fig 4
SlCLV3Reg3'-10	1	3	2022	Fig 4
SlCLV3Reg3'-10	1	2	2022	Fig 4
SlCLV3Reg3'-10	1	4	2022	Fig 4
SlCLV3Reg3'-10	1	3	2022	Fig 4
SlCLV3Reg3'-10	1	3	2022	Fig 4
SlCLV3Reg3'-10	1	3	2022	Fig 4
SlCLV3Reg3'-10	1	3	2022	Fig 4
SlCLV3Reg3'-10	1	3	2022	Fig 4
SlCLV3Reg3'-10	1	4	2022	Fig 4
SlCLV3Reg3'-10	1	3	2022	Fig 4
SlCLV3Reg3'-10	1	4	2022	Fig 4
SlCLV3Reg3'-10	1	3	2022	Fig 4
SlCLV3Reg3'-10	1	3	2022	Fig 4
SlCLV3Reg3'-10	2	4	2022	Fig 4
SlCLV3Reg3'-10	2	3	2022	Fig 4
SlCLV3Reg3'-10	2	4	2022	Fig 4
SlCLV3Reg3'-10	2	3	2022	Fig 4
SlCLV3Reg3'-10	2	5	2022	Fig 4
SlCLV3Reg3'-10	2	3	2022	Fig 4
SlCLV3Reg3'-10	2	3	2022	Fig 4
SlCLV3Reg3'-10	2	3	2022	Fig 4
SlCLV3Reg3'-10	2	3	2022	Fig 4
SlCLV3Reg3'-10	2	3	2022	Fig 4
SlCLV3Reg3'-10	2	4	2022	Fig 4
SlCLV3Reg3'-10	2	3	2022	Fig 4
SlCLV3Reg3'-10	2	4	2022	Fig 4
SlCLV3Reg3'-10	2	4	2022	Fig 4
SlCLV3Reg3'-10	3	3	2022	Fig 4
SlCLV3Reg3'-10	3	3	2022	Fig 4
SlCLV3Reg3'-10	3	3	2022	Fig 4
SlCLV3Reg3'-10	3	3	2022	Fig 4
SlCLV3Reg3'-10	3	2	2022	Fig 4
SlCLV3Reg3'-10	3	3	2022	Fig 4
SlCLV3Reg3'-10	3	3	2022	Fig 4
SlCLV3Reg3'-10	3	2	2022	Fig 4
SlCLV3Reg3'-10	3	3	2022	Fig 4
SlCLV3Reg3'-10	3	3	2022	Fig 4
SlCLV3Reg3'-10	3	3	2022	Fig 4
SlCLV3Reg3'-10	3	3	2022	Fig 4
SlCLV3Reg3'-10	4	4	2022	Fig 4
SlCLV3Reg3'-10	4	3	2022	Fig 4
SlCLV3Reg3'-10	4	3	2022	Fig 4
SlCLV3Reg3'-10	4	4	2022	Fig 4
SlCLV3Reg3'-10	4	3	2022	Fig 4
SlCLV3Reg3'-10	4	3	2022	Fig 4
SlCLV3Reg3'-10	4	3	2022	Fig 4
SlCLV3Reg3'-10	4	3	2022	Fig 4
SlCLV3Reg3'-10	4	3	2022	Fig 4
SlCLV3Reg3'-10	4	3	2022	Fig 4
SlCLV3Reg3'-10	4	3	2022	Fig 4
SlCLV3Reg3'-10	4	2	2022	Fig 4
SlCLV3Reg3'-10	4	3	2022	Fig 4
SlCLV3Reg3'-10	4	3	2022	Fig 4
SlCLV3Reg3'-10	4	3	2022	Fig 4
SlCLV3Reg3'-10	4	3	2022	Fig 4
SlCLV3Reg3'-10	5	4	2022	Fig 4
SlCLV3Reg3'-10	5	3	2022	Fig 4
SlCLV3Reg3'-10	5	4	2022	Fig 4
SlCLV3Reg3'-10	5	4	2022	Fig 4
SlCLV3Reg3'-10	5	3	2022	Fig 4
SlCLV3Reg3'-10	5	4	2022	Fig 4
SlCLV3Reg3'-10	5	3	2022	Fig 4
SlCLV3Reg3'-10	5	3	2022	Fig 4
SlCLV3Reg3'-10	5	3	2022	Fig 4
SlCLV3Reg3'-10	5	3	2022	Fig 4
SlCLV3Reg3'-10	5	3	2022	Fig 4
SlCLV3Reg3'-10	5	5	2022	Fig 4
SlCLV3Reg3'-10	5	3	2022	Fig 4
SlCLV3Reg3'-10	5	3	2022	Fig 4
SlCLV3Reg3'-10	5	4	2022	Fig 4
SlCLV3Reg3'-10	6	4	2022	Fig 4
SlCLV3Reg3'-10	6	5	2022	Fig 4
SlCLV3Reg3'-10	7	4	2022	Fig 4
SlCLV3Reg3'-10	7	3	2022	Fig 4
SlCLV3Reg3'-10	7	3	2022	Fig 4
SlCLV3Reg3'-10	7	3	2022	Fig 4
SlCLV3Reg3'-10	7	3	2022	Fig 4
SlCLV3Reg3'-10	7	3	2022	Fig 4
SlCLV3Reg3'-10	7	3	2022	Fig 4
SlCLV3Reg3'-10	7	4	2022	Fig 4
SlCLV3Reg3'-10	7	4	2022	Fig 4
SlCLV3Reg3'-10	7	4	2022	Fig 4
SlCLV3Reg3'-10	7	4	2022	Fig 4
SlCLV3Reg3'-10	7	3	2022	Fig 4
SlCLV3Reg3'-10	7	3	2022	Fig 4
SlCLV3Reg3'-10	7	3	2022	Fig 4
SlCLV3Reg3'-10	7	3	2022	Fig 4
SlCLV3Reg3'-10	7	3	2022	Fig 4
SlCLV3Reg3'-10	7	3	2022	Fig 4
SlCLV3Reg3'-10	7	4	2022	Fig 4
SlCLV3Reg3'-10	7	3	2022	Fig 4
SlCLV3Reg3'-10	7	3	2022	Fig 4
SlCLV3Reg3'-10	7	4	2022	Fig 4
SlCLV3Reg3'-10	8	3	2022	Fig 4
SlCLV3Reg3'-10	8	3	2022	Fig 4
SlCLV3Reg3'-10	8	3	2022	Fig 4
SlCLV3Reg3'-10	8	3	2022	Fig 4
SlCLV3Reg3'-10	8	4	2022	Fig 4
SlCLV3Reg3'-10	8	3	2022	Fig 4
SlCLV3Reg3'-10	8	3	2022	Fig 4
SlCLV3Reg3'-10	8	4	2022	Fig 4
SlCLV3Reg3'-10	8	7	2022	Fig 4
SlCLV3Reg3'-10	8	4	2022	Fig 4
SlCLV3Reg3'-10	8	3	2022	Fig 4
SlCLV3Reg3'-10	8	3	2022	Fig 4
SlCLV3Reg3'-10	8	3	2022	Fig 4
SlCLV3Reg3'-10	8	3	2022	Fig 4
SlCLV3Reg3'-10	8	2	2022	Fig 4
SlCLV3Reg3'-10	8	3	2022	Fig 4
SlCLV3Reg3'-10	8	4	2022	Fig 4
SlCLV3Reg3'-10	8	3	2022	Fig 4
SlCLV3Reg3'-10	9	2	2022	Fig 4
SlCLV3Reg3'-10	9	3	2022	Fig 4
SlCLV3Reg3'-10	10	3	2022	Fig 4
SlCLV3Reg3'-10	10	3	2022	Fig 4
SlCLV3Reg3'-10	10	4	2022	Fig 4
SlCLV3Reg3'-10	10	4	2022	Fig 4
SlCLV3Reg3'-10	10	3	2022	Fig 4
SlCLV3Reg3'-10	10	3	2022	Fig 4
SlCLV3Reg3'-10	10	3	2022	Fig 4
SlCLV3Reg3'-10	10	3	2022	Fig 4
SlCLV3Reg3'-10	10	5	2022	Fig 4
SlCLV3Reg3'-10	10	3	2022	Fig 4
SlCLV3Reg3'-10	10	4	2022	Fig 4
SlCLV3Reg3'-10	10	3	2022	Fig 4
SlCLV3Reg3'-10	10	3	2022	Fig 4
SlCLV3Reg3'-10	10	3	2022	Fig 4
SlCLV3Reg3'-10	10	3	2022	Fig 4
SlCLV3Reg3'-10	10	3	2022	Fig 4
SlCLV3Reg3'-10	10	4	2022	Fig 4
SlCLV3Reg3'-10	1	4	2022	Fig 4
SlCLV3Reg3'-10	1	3	2022	Fig 4
SlCLV3Reg3'-10	1	4	2022	Fig 4
SlCLV3Reg3'-10	1	5	2022	Fig 4
SlCLV3Reg3'-10	1	3	2022	Fig 4
SlCLV3Reg3'-10	2	3	2022	Fig 4
SlCLV3Reg3'-10	2	3	2022	Fig 4
SlCLV3Reg3'-10	2	3	2022	Fig 4
SlCLV3Reg3'-10	2	4	2022	Fig 4
SlCLV3Reg3'-11	1	4	2022	Fig 4
SlCLV3Reg3'-11	1	4	2022	Fig 4
SlCLV3Reg3'-11	1	3	2022	Fig 4
SlCLV3Reg3'-11	1	3	2022	Fig 4
SlCLV3Reg3'-11	1	3	2022	Fig 4
SlCLV3Reg3'-11	1	5	2022	Fig 4
SlCLV3Reg3'-11	1	3	2022	Fig 4
SlCLV3Reg3'-11	1	3	2022	Fig 4
SlCLV3Reg3'-11	1	4	2022	Fig 4
SlCLV3Reg3'-11	1	3	2022	Fig 4
SlCLV3Reg3'-11	1	3	2022	Fig 4
SlCLV3Reg3'-11	2	3	2022	Fig 4
SlCLV3Reg3'-11	2	4	2022	Fig 4
SlCLV3Reg3'-11	2	3	2022	Fig 4
SlCLV3Reg3'-11	2	3	2022	Fig 4
SlCLV3Reg3'-11	2	3	2022	Fig 4
SlCLV3Reg3'-11	2	3	2022	Fig 4
SlCLV3Reg3'-11	2	3	2022	Fig 4
SlCLV3Reg3'-11	2	3	2022	Fig 4
SlCLV3Reg3'-11	2	3	2022	Fig 4
SlCLV3Reg3'-11	2	3	2022	Fig 4
SlCLV3Reg3'-11	2	5	2022	Fig 4
SlCLV3Reg3'-11	3	2	2022	Fig 4
SlCLV3Reg3'-11	3	3	2022	Fig 4
SlCLV3Reg3'-11	3	4	2022	Fig 4
SlCLV3Reg3'-11	3	4	2022	Fig 4
SlCLV3Reg3'-11	3	3	2022	Fig 4
SlCLV3Reg3'-11	3	2	2022	Fig 4
SlCLV3Reg3'-11	3	4	2022	Fig 4
SlCLV3Reg3'-11	3	3	2022	Fig 4
SlCLV3Reg3'-11	3	3	2022	Fig 4
SlCLV3Reg3'-11	3	4	2022	Fig 4
SlCLV3Reg3'-11	3	3	2022	Fig 4
SlCLV3Reg3'-11	4	2	2022	Fig 4
SlCLV3Reg3'-11	4	3	2022	Fig 4
SlCLV3Reg3'-11	4	3	2022	Fig 4
SlCLV3Reg3'-11	4	3	2022	Fig 4
SlCLV3Reg3'-11	4	2	2022	Fig 4
SlCLV3Reg3'-11	4	3	2022	Fig 4
SlCLV3Reg3'-11	4	4	2022	Fig 4
SlCLV3Reg3'-11	4	4	2022	Fig 4
SlCLV3Reg3'-11	4	3	2022	Fig 4
SlCLV3Reg3'-11	4	3	2022	Fig 4
SlCLV3Reg3'-11	4	4	2022	Fig 4
SlCLV3Reg3'-11	5	3	2022	Fig 4
SlCLV3Reg3'-11	5	3	2022	Fig 4
SlCLV3Reg3'-11	5	3	2022	Fig 4
SlCLV3Reg3'-11	5	6	2022	Fig 4
SlCLV3Reg3'-11	5	2	2022	Fig 4
SlCLV3Reg3'-11	5	3	2022	Fig 4
SlCLV3Reg3'-11	5	4	2022	Fig 4
SlCLV3Reg3'-11	5	4	2022	Fig 4
SlCLV3Reg3'-11	5	4	2022	Fig 4
SlCLV3Reg3'-11	5	3	2022	Fig 4
SlCLV3Reg3'-11	5	3	2022	Fig 4
SlCLV3Reg3'-11	6	7	2022	Fig 4
SlCLV3Reg3'-11	6	4	2022	Fig 4
SlCLV3Reg3'-11	6	3	2022	Fig 4
SlCLV3Reg3'-11	6	3	2022	Fig 4
SlCLV3Reg3'-11	6	4	2022	Fig 4
SlCLV3Reg3'-11	6	3	2022	Fig 4
SlCLV3Reg3'-11	6	4	2022	Fig 4
SlCLV3Reg3'-11	6	3	2022	Fig 4
SlCLV3Reg3'-11	6	4	2022	Fig 4
SlCLV3Reg3'-11	6	3	2022	Fig 4
SlCLV3Reg3'-11	6	2	2022	Fig 4
SlCLV3Reg3'-11	7	2	2022	Fig 4
SlCLV3Reg3'-11	7	2	2022	Fig 4
SlCLV3Reg3'-11	7	3	2022	Fig 4
SlCLV3Reg3'-11	7	3	2022	Fig 4
SlCLV3Reg3'-11	7	3	2022	Fig 4
SlCLV3Reg3'-11	7	4	2022	Fig 4
SlCLV3Reg3'-11	7	3	2022	Fig 4
SlCLV3Reg3'-11	7	3	2022	Fig 4
SlCLV3Reg3'-11	7	3	2022	Fig 4
SlCLV3Reg3'-11	7	4	2022	Fig 4
SlCLV3Reg3'-11	8	3	2022	Fig 4
SlCLV3Reg3'-11	8	3	2022	Fig 4
SlCLV3Reg3'-11	8	3	2022	Fig 4
SlCLV3Reg3'-11	8	4	2022	Fig 4
SlCLV3Reg3'-11	8	3	2022	Fig 4
SlCLV3Reg3'-11	8	4	2022	Fig 4
SlCLV3Reg3'-11	8	2	2022	Fig 4
SlCLV3Reg3'-11	8	3	2022	Fig 4
SlCLV3Reg3'-11	8	3	2022	Fig 4
SlCLV3Reg3'-11	8	4	2022	Fig 4
SlCLV3Reg3'-11	8	3	2022	Fig 4
SlCLV3Reg3'-11	8	3	2022	Fig 4
SlCLV3Reg3'-11	9	3	2022	Fig 4
SlCLV3Reg3'-11	9	3	2022	Fig 4
SlCLV3Reg3'-11	9	4	2022	Fig 4
SlCLV3Reg3'-11	9	3	2022	Fig 4
SlCLV3Reg3'-11	9	3	2022	Fig 4
SlCLV3Reg3'-11	9	3	2022	Fig 4
SlCLV3Reg3'-11	9	4	2022	Fig 4
SlCLV3Reg3'-11	9	3	2022	Fig 4
SlCLV3Reg3'-11	9	3	2022	Fig 4
SlCLV3Reg3'-11	9	4	2022	Fig 4
SlCLV3Reg3'-11	9	5	2022	Fig 4
SlCLV3Reg3'-11	10	4	2022	Fig 4
SlCLV3Reg3'-11	10	3	2022	Fig 4
SlCLV3Reg3'-11	10	2	2022	Fig 4
SlCLV3Reg3'-11	10	4	2022	Fig 4
SlCLV3Reg3'-11	10	3	2022	Fig 4
SlCLV3Reg3'-11	10	3	2022	Fig 4
SlCLV3Reg3'-11	10	3	2022	Fig 4
SlCLV3Reg3'-11	10	4	2022	Fig 4
SlCLV3Reg3'-11	10	3	2022	Fig 4
SlCLV3Reg3'-11	10	3	2022	Fig 4
SlCLV3Reg3'-11	10	3	2022	Fig 4
SlCLV3Reg3'-11	11	2	2022	Fig 4
SlCLV3Reg3'-11	11	2	2022	Fig 4
SlCLV3Reg3'-11	11	4	2022	Fig 4
SlCLV3Reg3'-11	11	4	2022	Fig 4
SlCLV3Reg3'-11	11	3	2022	Fig 4
SlCLV3Reg3'-11	11	3	2022	Fig 4
SlCLV3Reg3'-11	11	4	2022	Fig 4
SlCLV3Reg3'-11	11	4	2022	Fig 4
SlCLV3Reg3'-11	11	3	2022	Fig 4
SlCLV3Reg3'-11	11	4	2022	Fig 4
SlCLV3Reg3'-11	11	2	2022	Fig 4
SlCLV3Reg3'-11	12	4	2022	Fig 4
SlCLV3Reg3'-11	12	3	2022	Fig 4
SlCLV3Reg3'-11	12	4	2022	Fig 4
SlCLV3Reg3'-11	12	4	2022	Fig 4
SlCLV3Reg3'-11	12	4	2022	Fig 4
SlCLV3Reg3'-11	12	3	2022	Fig 4
SlCLV3Reg3'-11	12	3	2022	Fig 4
SlCLV3Reg3'-11	12	3	2022	Fig 4
SlCLV3Reg3'-11	12	2	2022	Fig 4
SlCLV3Reg3'-11	12	2	2022	Fig 4
SlCLV3Reg3'-11	12	2	2022	Fig 4
SlCLV3Reg3'-11	13	3	2022	Fig 4
SlCLV3Reg3'-11	13	3	2022	Fig 4
SlCLV3Reg3'-11	13	4	2022	Fig 4
SlCLV3Reg3'-11	13	3	2022	Fig 4
SlCLV3Reg3'-11	13	3	2022	Fig 4
SlCLV3Reg3'-11	13	3	2022	Fig 4
SlCLV3Reg3'-11	13	3	2022	Fig 4
SlCLV3Reg3'-11	13	4	2022	Fig 4
SlCLV3Reg3'-12	1	3	2022	Fig 4
SlCLV3Reg3'-12	1	3	2022	Fig 4
SlCLV3Reg3'-12	1	3	2022	Fig 4
SlCLV3Reg3'-12	1	4	2022	Fig 4
SlCLV3Reg3'-12	1	3	2022	Fig 4
SlCLV3Reg3'-12	1	3	2022	Fig 4
SlCLV3Reg3'-12	1	3	2022	Fig 4
SlCLV3Reg3'-12	1	3	2022	Fig 4
SlCLV3Reg3'-12	1	3	2022	Fig 4
SlCLV3Reg3'-12	1	3	2022	Fig 4
SlCLV3Reg3'-12	1	3	2022	Fig 4
SlCLV3Reg3'-12	2	3	2022	Fig 4
SlCLV3Reg3'-12	2	3	2022	Fig 4
SlCLV3Reg3'-12	2	3	2022	Fig 4
SlCLV3Reg3'-12	2	2	2022	Fig 4
SlCLV3Reg3'-12	2	2	2022	Fig 4
SlCLV3Reg3'-12	2	2	2022	Fig 4
SlCLV3Reg3'-12	2	2	2022	Fig 4
SlCLV3Reg3'-12	2	2	2022	Fig 4
SlCLV3Reg3'-12	2	2	2022	Fig 4
SlCLV3Reg3'-12	2	2	2022	Fig 4
SlCLV3Reg3'-12	2	3	2022	Fig 4
SlCLV3Reg3'-12	4	2	2022	Fig 4
SlCLV3Reg3'-12	4	4	2022	Fig 4
SlCLV3Reg3'-12	4	2	2022	Fig 4
SlCLV3Reg3'-12	4	2	2022	Fig 4
SlCLV3Reg3'-12	4	3	2022	Fig 4
SlCLV3Reg3'-12	4	3	2022	Fig 4
SlCLV3Reg3'-12	4	3	2022	Fig 4
SlCLV3Reg3'-12	4	3	2022	Fig 4
SlCLV3Reg3'-12	4	3	2022	Fig 4
SlCLV3Reg3'-12	4	3	2022	Fig 4
SlCLV3Reg3'-12	4	2	2022	Fig 4
SlCLV3Reg3'-12	5	3	2022	Fig 4
SlCLV3Reg3'-12	5	3	2022	Fig 4
SlCLV3Reg3'-12	5	3	2022	Fig 4
SlCLV3Reg3'-12	5	3	2022	Fig 4
SlCLV3Reg3'-12	5	2	2022	Fig 4
SlCLV3Reg3'-12	5	2	2022	Fig 4
SlCLV3Reg3'-12	5	2	2022	Fig 4
SlCLV3Reg3'-12	5	2	2022	Fig 4
SlCLV3Reg3'-12	5	2	2022	Fig 4
SlCLV3Reg3'-12	5	2	2022	Fig 4
SlCLV3Reg3'-12	5	2	2022	Fig 4
SlCLV3Reg3'-12	6	3	2022	Fig 4
SlCLV3Reg3'-12	6	3	2022	Fig 4
SlCLV3Reg3'-12	6	3	2022	Fig 4
SlCLV3Reg3'-12	6	3	2022	Fig 4
SlCLV3Reg3'-12	6	3	2022	Fig 4
SlCLV3Reg3'-12	6	3	2022	Fig 4
SlCLV3Reg3'-12	6	3	2022	Fig 4
SlCLV3Reg3'-12	6	3	2022	Fig 4
SlCLV3Reg3'-12	6	2	2022	Fig 4
SlCLV3Reg3'-12	6	2	2022	Fig 4
SlCLV3Reg3'-12	6	2	2022	Fig 4
SlCLV3Reg3'-12	7	3	2022	Fig 4
SlCLV3Reg3'-12	7	3	2022	Fig 4
SlCLV3Reg3'-12	7	3	2022	Fig 4
SlCLV3Reg3'-12	7	3	2022	Fig 4
SlCLV3Reg3'-12	7	3	2022	Fig 4
SlCLV3Reg3'-12	7	3	2022	Fig 4
SlCLV3Reg3'-12	7	2	2022	Fig 4
SlCLV3Reg3'-12	7	2	2022	Fig 4
SlCLV3Reg3'-12	7	3	2022	Fig 4
SlCLV3Reg3'-12	7	3	2022	Fig 4
SlCLV3Reg3'-12	7	3	2022	Fig 4
SlCLV3Reg3'-12	8	3	2022	Fig 4
SlCLV3Reg3'-12	8	3	2022	Fig 4
SlCLV3Reg3'-12	8	2	2022	Fig 4
SlCLV3Reg3'-12	8	3	2022	Fig 4
SlCLV3Reg3'-12	8	2	2022	Fig 4
SlCLV3Reg3'-12	8	2	2022	Fig 4
SlCLV3Reg3'-12	8	2	2022	Fig 4
SlCLV3Reg3'-12	8	2	2022	Fig 4
SlCLV3Reg3'-12	8	3	2022	Fig 4
SlCLV3Reg3'-12	8	3	2022	Fig 4
SlCLV3Reg3'-12	8	2	2022	Fig 4
SlCLV3Reg3'-12	8	2	2022	Fig 4
SlCLV3Reg3'-12	9	3	2022	Fig 4
SlCLV3Reg3'-12	9	4	2022	Fig 4
SlCLV3Reg3'-12	9	2	2022	Fig 4
SlCLV3Reg3'-12	9	2	2022	Fig 4
SlCLV3Reg3'-12	9	2	2022	Fig 4
SlCLV3Reg3'-12	9	2	2022	Fig 4
SlCLV3Reg3'-12	9	3	2022	Fig 4
SlCLV3Reg3'-12	9	2	2022	Fig 4
SlCLV3Reg3'-12	9	3	2022	Fig 4
SlCLV3Reg3'-12	9	2	2022	Fig 4
SlCLV3Reg3'-12	9	2	2022	Fig 4
SlCLV3Reg3'-12	10	2	2022	Fig 4
SlCLV3Reg3'-12	10	2	2022	Fig 4
SlCLV3Reg3'-12	10	2	2022	Fig 4
SlCLV3Reg3'-12	10	2	2022	Fig 4
SlCLV3Reg3'-12	10	3	2022	Fig 4
SlCLV3Reg3'-12	10	3	2022	Fig 4
SlCLV3Reg3'-12	10	2	2022	Fig 4
SlCLV3Reg3'-12	10	3	2022	Fig 4
SlCLV3Reg3'-12	10	3	2022	Fig 4
SlCLV3Reg3'-12	10	2	2022	Fig 4
SlCLV3Reg3'-12	10	2	2022	Fig 4
SlCLV3Reg3'-12	11	3	2022	Fig 4
SlCLV3Reg3'-12	11	3	2022	Fig 4
SlCLV3Reg3'-12	11	3	2022	Fig 4
SlCLV3Reg3'-12	11	3	2022	Fig 4
SlCLV3Reg3'-12	11	2	2022	Fig 4
SlCLV3Reg3'-12	11	3	2022	Fig 4
SlCLV3Reg3'-12	11	2	2022	Fig 4
SlCLV3Reg3'-12	11	2	2022	Fig 4
SlCLV3Reg3'-12	11	2	2022	Fig 4
SlCLV3Reg3'-12	11	2	2022	Fig 4
SlCLV3Reg3'-12	11	2	2022	Fig 4
SlCLV3Reg3'-12	12	3	2022	Fig 4
SlCLV3Reg3'-12	12	2	2022	Fig 4
SlCLV3Reg3'-12	12	2	2022	Fig 4
SlCLV3Reg3'-12	12	2	2022	Fig 4
SlCLV3Reg3'-12	12	3	2022	Fig 4
SlCLV3Reg3'-12	12	3	2022	Fig 4
SlCLV3Reg3'-12	12	4	2022	Fig 4
SlCLV3Reg3'-12	12	2	2022	Fig 4
SlCLV3Reg3'-12	12	3	2022	Fig 4
SlCLV3Reg3'-12	12	3	2022	Fig 4
SlCLV3Reg3'-12	12	3	2022	Fig 4
SlCLV3Reg3'-12	13	3	2022	Fig 4
SlCLV3Reg3'-12	13	2	2022	Fig 4
SlCLV3Reg3'-12	13	3	2022	Fig 4
SlCLV3Reg3'-12	13	3	2022	Fig 4
SlCLV3Reg3'-12	13	3	2022	Fig 4
SlCLV3Reg3'-12	13	3	2022	Fig 4
SlCLV3Reg3'-12	13	2	2022	Fig 4
SlCLV3Reg3'-12	13	2	2022	Fig 4
SlCLV3Reg3'-12	13	2	2022	Fig 4
SlCLV3Reg3'-12	13	3	2022	Fig 4
SlCLV3Reg3'-12	13	4	2022	Fig 4
SlCLV3Reg3'-12	14	3	2022	Fig 4
SlCLV3Reg3'-12	14	2	2022	Fig 4
SlCLV3Reg3'-12	14	2	2022	Fig 4
SlCLV3Reg3'-12	14	2	2022	Fig 4
SlCLV3Reg3'-12	14	2	2022	Fig 4
SlCLV3Reg3'-12	14	2	2022	Fig 4
SlCLV3Reg3'-12	14	2	2022	Fig 4
R4-5	13	3	2022	Fig 5
R4-5	13	4	2022	Fig 5
R4-5	13	3	2022	Fig 5
R4-5	13	3	2022	Fig 5
R4-5	13	4	2022	Fig 5
R4-5	13	4	2022	Fig 5
R4-5	13	4	2022	Fig 5
R4-5	13	4	2022	Fig 5
R4-5	13	3	2022	Fig 5
R4-5	13	3	2022	Fig 5
R4-5	13	3	2022	Fig 5
R4-5	13	3	2022	Fig 5
R4-5	13	3	2022	Fig 5
R4-5	13	3	2022	Fig 5
R4-5	13	4	2022	Fig 5
R4-5	13	3	2022	Fig 5
R4-5	13	5	2022	Fig 5
R4-5	13	3	2022	Fig 5
R4-5	13	5	2022	Fig 5
R4-5	13	4	2022	Fig 5
R4-5	13	3	2022	Fig 5
R4-5	13	3	2022	Fig 5
R4-5	13	4	2022	Fig 5
R4-5	13	3	2022	Fig 5
R4-5	13	3	2022	Fig 5
R4-5	13	2	2022	Fig 5
R4-5	13	3	2022	Fig 5
R4-5	13	2	2022	Fig 5
R4-5	1	3	2022	Fig 5
R4-5	1	4	2022	Fig 5
R4-5	1	3	2022	Fig 5
R4-5	1	3	2022	Fig 5
R4-5	1	2	2022	Fig 5
R4-5	1	4	2022	Fig 5
R4-5	1	5	2022	Fig 5
R4-5	1	4	2022	Fig 5
R4-5	1	4	2022	Fig 5
R4-5	1	4	2022	Fig 5
R4-5	1	3	2022	Fig 5
R4-5	1	3	2022	Fig 5
R4-5	1	3	2022	Fig 5
R4-5	1	6	2022	Fig 5
R4-5	1	3	2022	Fig 5
R4-5	1	3	2022	Fig 5
R4-5	1	3	2022	Fig 5
R4-5	1	3	2022	Fig 5
R4-5	1	3	2022	Fig 5
R4-5	1	3	2022	Fig 5
R4-5	1	3	2022	Fig 5
R4-5	1	4	2022	Fig 5
R4-5	1	3	2022	Fig 5
R4-5	1	4	2022	Fig 5
R4-5	1	3	2022	Fig 5
R4-5	1	3	2022	Fig 5
R4-5	1	3	2022	Fig 5
R4-5	1	3	2022	Fig 5
R4-5	8	3	2022	Fig 5
R4-5	8	3	2022	Fig 5
R4-5	8	4	2022	Fig 5
R4-5	8	3	2022	Fig 5
R4-5	8	3	2022	Fig 5
R4-5	8	7	2022	Fig 5
R4-5	8	3	2022	Fig 5
R4-5	8	4	2022	Fig 5
R4-5	8	3	2022	Fig 5
R4-5	8	3	2022	Fig 5
R4-5	8	5	2022	Fig 5
R4-5	8	3	2022	Fig 5
R4-5	8	4	2022	Fig 5
R4-5	8	4	2022	Fig 5
R4-5	8	3	2022	Fig 5
R4-5	8	3	2022	Fig 5
R4-5	8	3	2022	Fig 5
R4-5	8	4	2022	Fig 5
R4-5	8	3	2022	Fig 5
R4-5	8	3	2022	Fig 5
R4-5	8	5	2022	Fig 5
R4-5	8	3	2022	Fig 5
R4-5	8	3	2022	Fig 5
R4-5	8	3	2022	Fig 5
R4-5	8	4	2022	Fig 5
R4-5	8	4	2022	Fig 5
R4-5	8	4	2022	Fig 5
R4-5	8	3	2022	Fig 5
R4-5	9	4	2022	Fig 5
R4-5	9	4	2022	Fig 5
R4-5	9	3	2022	Fig 5
R4-5	9	3	2022	Fig 5
R4-5	9	3	2022	Fig 5
R4-5	9	4	2022	Fig 5
R4-5	9	3	2022	Fig 5
R4-5	9	3	2022	Fig 5
R4-5	9	3	2022	Fig 5
R4-5	9	3	2022	Fig 5
R4-5	9	3	2022	Fig 5
R4-5	9	3	2022	Fig 5
R4-5	9	4	2022	Fig 5
R4-5	9	3	2022	Fig 5
R4-5	9	3	2022	Fig 5
R4-5	9	4	2022	Fig 5
R4-5	9	4	2022	Fig 5
R4-5	9	3	2022	Fig 5
R4-5	9	3	2022	Fig 5
R4-5	9	3	2022	Fig 5
R4-5	9	3	2022	Fig 5
R4-5	9	3	2022	Fig 5
R4-5	9	3	2022	Fig 5
R4-5	9	3	2022	Fig 5
R4-5	9	3	2022	Fig 5
R4-5	9	3	2022	Fig 5
R4-5	9	3	2022	Fig 5
R4-5	9	3	2022	Fig 5
R4-5	12	3	2022	Fig 5
R4-5	12	3	2022	Fig 5
R4-5	12	5	2022	Fig 5
R4-5	12	4	2022	Fig 5
R4-5	12	4	2022	Fig 5
R4-5	12	3	2022	Fig 5
R4-5	12	3	2022	Fig 5
R4-5	12	3	2022	Fig 5
R4-5	12	3	2022	Fig 5
R4-5	12	3	2022	Fig 5
R4-5	12	3	2022	Fig 5
R4-5	12	3	2022	Fig 5
R4-5	12	3	2022	Fig 5
R4-5	12	3	2022	Fig 5
R4-5	12	3	2022	Fig 5
R4-5	12	3	2022	Fig 5
R4-5	12	3	2022	Fig 5
R4-5	12	3	2022	Fig 5
R4-5	12	3	2022	Fig 5
R4-5	12	3	2022	Fig 5
R4-5	12	3	2022	Fig 5
R4-5	12	3	2022	Fig 5
R4-5	12	4	2022	Fig 5
R4-5	12	3	2022	Fig 5
R4-5	12	3	2022	Fig 5
R4-5	12	3	2022	Fig 5
R4-5	12	3	2022	Fig 5
R4-5	12	3	2022	Fig 5
R4-5 + Reg3'a	1	3	2022	Fig 5
R4-5 + Reg3'a	1	3	2022	Fig 5
R4-5 + Reg3'a	1	4	2022	Fig 5
R4-5 + Reg3'a	1	4	2022	Fig 5
R4-5 + Reg3'a	1	4	2022	Fig 5
R4-5 + Reg3'a	1	3	2022	Fig 5
R4-5 + Reg3'a	1	3	2022	Fig 5
R4-5 + Reg3'a	1	4	2022	Fig 5
R4-5 + Reg3'a	1	4	2022	Fig 5
R4-5 + Reg3'a	1	3	2022	Fig 5
R4-5 + Reg3'a	1	4	2022	Fig 5
R4-5 + Reg3'a	2	4	2022	Fig 5
R4-5 + Reg3'a	2	3	2022	Fig 5
R4-5 + Reg3'a	2	4	2022	Fig 5
R4-5 + Reg3'a	2	5	2022	Fig 5
R4-5 + Reg3'a	2	3	2022	Fig 5
R4-5 + Reg3'a	2	3	2022	Fig 5
R4-5 + Reg3'a	2	5	2022	Fig 5
R4-5 + Reg3'a	2	4	2022	Fig 5
R4-5 + Reg3'a	2	3	2022	Fig 5
R4-5 + Reg3'a	2	3	2022	Fig 5
R4-5 + Reg3'a	2	4	2022	Fig 5
R4-5 + Reg3'a	3	3	2022	Fig 5
R4-5 + Reg3'a	3	4	2022	Fig 5
R4-5 + Reg3'a	3	4	2022	Fig 5
R4-5 + Reg3'a	3	4	2022	Fig 5
R4-5 + Reg3'a	3	3	2022	Fig 5
R4-5 + Reg3'a	3	3	2022	Fig 5
R4-5 + Reg3'a	3	3	2022	Fig 5
R4-5 + Reg3'a	3	3	2022	Fig 5
R4-5 + Reg3'a	3	3	2022	Fig 5
R4-5 + Reg3'a	3	3	2022	Fig 5
R4-5 + Reg3'a	3	3	2022	Fig 5
R4-5 + Reg3'a	4	4	2022	Fig 5
R4-5 + Reg3'a	4	3	2022	Fig 5
R4-5 + Reg3'a	4	3	2022	Fig 5
R4-5 + Reg3'a	4	3	2022	Fig 5
R4-5 + Reg3'a	4	3	2022	Fig 5
[truncated: 2,902 more rows]
