# Supplementary material for: Extreme restructuring of cis-regulatory regions controlling a deeply conserved plant stem cell regulator
Source: PLoS Genet. 2024 Mar 4;20(3):e1011174. doi: 10.1371/journal.pgen.1011174 (PMC10911594; doi:10.1371/journal.pgen.1011174)
Supplement: S2 Data — (XLSX) [file pgen.1011174.s006.xlsx]

## Sheet: Sheet1
S2 Data. CRISPR-generated mutations in this study.
Species	CRISPR allele	Allele state	gRNA CRISPR construct	Allele mutations (g = gRNA)	Related figures
A. thaliana	AtCLV3Reg5'-1	Homozygous	AtCLV3 upstream – proximal 1.5 kb	-1bp (g3), -472bp (g4-g7)	Fig 2
A. thaliana	AtCLV3Reg5'-2	Homozygous	AtCLV3 upstream – proximal 1.5 kb	+1bp (g1), +1bp (g2), +1bp (g3), -181bp (g4-g5), 176bp inversion (g5-g6), -387bp (g6-g8)	Fig 2
A. thaliana	AtCLV3Reg5'-3	Homozygous	AtCLV3 upstream – proximal 1.5 kb	-724bp (g1-g4), +1bp (g5), -4bp (g7)	Fig 2
A. thaliana	AtCLV3Reg5'-4	Homozygous	AtCLV3 upstream – proximal 1.5 kb	80bp inversion (g1), -653bp (g1-g4), -10bp (g6), -1bp (g7)	Fig 2
A. thaliana	AtCLV3Reg5'-5	Homozygous	AtCLV3 upstream – proximal 1.5 kb	307bp inversion (g1-g2), -759bp (g2-g6), -1bp (g1)	Fig 2
A. thaliana	AtCLV3Reg5'-6	Homozygous	AtCLV3 upstream – proximal 1.5 kb	-758bp (g2-g6), +1bp (g7)	Fig 2
A. thaliana	AtCLV3Reg5'-7	Homozygous	AtCLV3 upstream – proximal 1.5 kb	-1326bp (g1-g7)	Fig 2
A. thaliana	AtCLV3Reg5'-8	Homozygous	AtCLV3 upstream – proximal 1.5 kb	-1456bp (g1-g8)	Fig 2
A. thaliana	AtCLV3Reg5'-9	Homozygous	AtCLV3 upstream – proximal and distal 3.8 kb	+1bp (g1), -1bp (g2), 5bp substitution (g4), -1442bp (g4-g7), 8bp substitution (g7), +53bp (g8)	Fig 2
A. thaliana	AtCLV3Reg5'-10	Homozygous	AtCLV3 upstream – proximal and distal 3.8 kb	+1bp (g1), +1bp (g2), -2847bp (g2-g8)	Fig 2
A. thaliana	AtCLV3Reg5'-11	Homozygous	AtCLV3 upstream – proximal and distal 3.8 kb	-3356bp (g1-g8)	Fig 2
A. thaliana	Atclv3	Homozygous	AtCLV3 upstream – proximal 1.5 kb	-1072bp (large deletion extending from g1 to remove the entire CLV3 gene), +1bp (g2), -514bp (g3-g5)	Fig 2, Fig 3
A. thaliana	AtCLV3Reg3'-1	Homozygous	AtCLV3 downstream	+20bp (g1), -626bp (g1-g5)	Fig 2
A. thaliana	AtCLV3Reg3'-2	Homozygous	AtCLV3 downstream	+1bp (g2), -1146bp (g4-g8)	Fig 2
A. thaliana	AtCLV3Reg3'-3	Homozygous	AtCLV3 downstream	3bp substitution (g1), -1529bp (g1-g7), 1bp substitution (g7)	Fig 2
A. thaliana	AtCLV3Reg5'-8 + Reg3'a	Homozygous	AtCLV3 upstream – proximal 1.5 kb and AtCLV3 downstream	upstream: -1456bp (g1-g8) ; downstream: +1bp (g2), +1bp (g4), -39bp (g5), -530bp (g6-g8)	Fig 3
A. thaliana	AtCLV3Reg5'-8 + Reg3'b	Homozygous	AtCLV3 upstream – proximal 1.5 kb and AtCLV3 downstream	upstream: -1456bp (g1-g8) ; downstream: +1bp (g1), +1bp (g2), +75bp (g5), -554bp (g5-g6)	Fig 3
A. thaliana	AtCLV3Reg5'-8 + Reg3'c	Homozygous	AtCLV3 upstream – proximal 1.5 kb and AtCLV3 downstream	upstream: -1456bp (g1-g8) ; downstream: +1bp (g2), +1bp (g4), -986bp (g5-g8)	Fig 3
A. thaliana	AtCLV3Reg5'-8 + Reg3'd	Homozygous	AtCLV3 upstream – proximal 1.5 kb and AtCLV3 downstream	upstream: -1456bp (g1-g8) ; downstream: +1bp (g1), +1bp (g2), 11bp substitution (g3), -258bp (g3-g5)	Fig 3
A. thaliana	AtCLV3Reg5'-8 + Reg3'e	Homozygous	AtCLV3 upstream – proximal 1.5 kb and AtCLV3 downstream	upstream: -1456bp (g1-g8) ; downstream: +1bp (g2), -1260bp (g3-g8)	Fig 3
A. thaliana	AtCLV3Reg5'-8 + Reg3'f	Homozygous	AtCLV3 upstream – proximal 1.5 kb and AtCLV3 downstream	upstream: -1456bp (g1-g8) ; downstream: -22bp (g1), +1bp (g2), -275bp (g3-g5)	Fig 3
A. thaliana	AtCLV3Reg5'-8 + Reg3'g	Homozygous	AtCLV3 upstream – proximal 1.5 kb and AtCLV3 downstream	upstream: -1456bp (g1-g8) ; downstream: -433bp (g2-g5)	Fig 3
A. thaliana	AtCLV3Reg5'-8 + Reg3'h	Homozygous	AtCLV3 upstream – proximal 1.5 kb and AtCLV3 downstream	upstream: -1456bp (g1-g8) ; downstream: +1bp (g1), -1210bp (g2-g7), 102bp substitution (g7)	Fig 3
A. thaliana	AtCLV3Reg5'-8 + Reg3'i	Homozygous	AtCLV3 upstream – proximal 1.5 kb and AtCLV3 downstream	upstream: -1456bp (g1-g8) ; downstream: -433bp (g2-g5), -626bp (g6-g8)	Fig 3
A. thaliana	AtCLV3Reg5'-8 + Reg3'j	Homozygous	AtCLV3 upstream – proximal 1.5 kb and AtCLV3 downstream	upstream: -1456bp (g1-g8) ; downstream: +1bp (g1), -472bp (g2-g5), -1bp (g7)	Fig 3
A. thaliana	AtCLV3Reg5'-8 + Reg3'k	Homozygous	AtCLV3 upstream – proximal 1.5 kb and AtCLV3 downstream	upstream: -1456bp (g1-g8) ; downstream: +1bp (g1), +1bp (g2), -330bp (g2-g4), -986bp (g5-g8)	Fig 3
A. thaliana	AtCLV3Reg5'-8 + Reg3'l	Homozygous	AtCLV3 upstream – proximal 1.5 kb and AtCLV3 downstream	upstream: -1456bp (g1-g8) ; downstream: -580bp (g1-g5), +1bp (g6)	Fig 3
A. thaliana	AtCLV3Reg5'-8 + Reg3'm	Homozygous	AtCLV3 upstream – proximal 1.5 kb and AtCLV3 downstream	upstream: -1456bp (g1-g8) ; downstream: -1571bp (g1-g8)	Fig 3
A. thaliana	AtCLV3Reg5'-7 + Reg3'n	Homozygous	AtCLV3 upstream – proximal 1.5 kb and AtCLV3 downstream	upstream: -1326bp (g1-g7) ; downstream: +1bp (g2), -172bp (g5)	Fig 3
A. thaliana	AtCLV3Reg5'-7 + Reg3'o	Homozygous	AtCLV3 upstream – proximal 1.5 kb and AtCLV3 downstream	upstream: -1326bp (g1-g7) ; downstream: -320bp (g1-g2)	Fig 3
A. thaliana	AtCLV3Reg5'-7 + Reg3'p	Homozygous	AtCLV3 upstream – proximal 1.5 kb and AtCLV3 downstream	upstream: -1326bp (g1-g7) ; downstream: -270bp (g2-g4), +1bp (g5)	Fig 3
A. thaliana	AtCLV3Reg5'-7 + Reg3'q	Homozygous	AtCLV3 upstream – proximal 1.5 kb and AtCLV3 downstream	upstream: -1326bp (g1-g7) ; downstream: +1bp (g1), -432bp (g2-g5)	Fig 3
A. thaliana	AtCLV3Reg5'-7 + Reg3'r	Homozygous	AtCLV3 upstream – proximal 1.5 kb and AtCLV3 downstream	upstream: -1326bp (g1-g7) ; downstream: 5bp substitution (g1), -502bp (g1-g5), 28bp substitution (g5), -7bp (g5)	Fig 3
A. thaliana	AtCLV3Reg3'-3 + Reg5'a	Homozygous	AtCLV3 upstream – proximal 1.5 kb and AtCLV3 downstream	upstream: -166bp (g2-g3), -8bp (g5) ; downstream: 3bp substitution (g1), -1529bp (g1-g7), 1bp substitution (g7)	Fig 3
A. thaliana	AtCLV3Reg3'-3 + Reg5'b	Homozygous	AtCLV3 upstream – proximal 1.5 kb and AtCLV3 downstream	upstream: -893bp (g1-g5), -16bp (g6), 3bp substitution (g6); downstream: 3bp substitution (g1), -1529bp (g1-g7), 1bp substitution (g7)	Fig 3
A. thaliana	AtCLV3Reg3'-3 + Reg5'c	Homozygous	AtCLV3 upstream – proximal 1.5 kb and AtCLV3 downstream	upstream: -593bp (g3-g6) ; downstream: 3bp substitution (g1), -1529bp (g1-g7), 1bp substitution (g7)	Fig 3
A. thaliana	AtCLV3Reg3'-3 + Reg5'd	Homozygous	AtCLV3 upstream – proximal 1.5 kb and AtCLV3 downstream	upstream: -5bp (g1), 17bp substitution (g2), -593bp (g3-g6) ; downstream: 3bp substitution (g1), -1529bp (g1-g7), 1bp substitution (g7)	Fig 3
A. thaliana	AtCLV3Reg3'-3 + Reg5'e	Homozygous	AtCLV3 upstream – proximal 1.5 kb and AtCLV3 downstream	upstream: 326bp inversion (g1-g2), -593bp (g3-g6), +1bp (g8) ; downstream: 3bp substitution (g1), -1529bp (g1-g7), 1bp substitution (g7)	Fig 3
A. thaliana	AtCLV3Reg3'-3 + Reg5'f	Homozygous	AtCLV3 upstream – proximal 1.5 kb and AtCLV3 downstream	upstream: -310bp (g1-g2), -593bp (g3-g6), -45bp (g7) ; downstream: 3bp substitution (g1), -1529bp (g1-g7), 1bp substitution (g7)	Fig 3
A. thaliana	AtCLV3Reg3'-3 + Reg5'g	Homozygous	AtCLV3 upstream – proximal 1.5 kb and AtCLV3 downstream	upstream: -1068bp (g1-g6) ; downstream: 3bp substitution (g1), -1529bp (g1-g7), 1bp substitution (g7)	Fig 3
A. thaliana	AtCLV3Reg3'-3 + Reg5'h	Homozygous	AtCLV3 upstream – proximal 1.5 kb and AtCLV3 downstream	upstream: -758bp (g2-g6) ; downstream: 3bp substitution (g1), -1529bp (g1-g7), 1bp substitution (g7)	Fig 3
A. thaliana	AtCLV3Reg3'-3 + Reg5'i	Homozygous	AtCLV3 upstream – proximal 1.5 kb and AtCLV3 downstream	upstream: -1183bp (g1-g7) ; downstream: 3bp substitution (g1), -1529bp (g1-g7), 1bp substitution (g7)	Fig 3
A. thaliana	AtCLV3Reg3'-3 + Reg5'j	Homozygous	AtCLV3 upstream – proximal 1.5 kb and AtCLV3 downstream	upstream: -311bp (g1-g2), -1bp (g3), -356bp (g4-g6), -11bp (g7) ; downstream: 3bp substitution (g1), -1529bp (g1-g7), 1bp substitution (g7)	Fig 3
S. lycopersicum	SlCLV3Reg3'-1	Homozygous	SlCLV3 downstream	-1bp (g3)	Fig 4
S. lycopersicum	SlCLV3Reg3'-2	Homozygous	SlCLV3 downstream	-1bp (g2)	Fig 4
S. lycopersicum	SlCLV3Reg3'-3	Homozygous	SlCLV3 downstream	+1bp (g2), -3bp (g3)	Fig 4
S. lycopersicum	SlCLV3Reg3'-4	Homozygous	SlCLV3 downstream	+1bp (g1), -23bp (g2-g3)	Fig 4
S. lycopersicum	SlCLV3Reg3'-5	Homozygous	SlCLV3 downstream	-9bp (g1), -34bp (g2-g3)	Fig 4
S. lycopersicum	SlCLV3Reg3'-6	Homozygous	SlCLV3 downstream	-8bp (g1), -42bp (g2-g3)	Fig 4
S. lycopersicum	SlCLV3Reg3'-7	Homozygous	SlCLV3 downstream	+125bp (g1), -42bp (g2-g3)	Fig 4
S. lycopersicum	SlCLV3Reg3'-8	Homozygous	SlCLV3 downstream	-6bp (g1), -60bp (g2), -7bp (g3)	Fig 4
S. lycopersicum	SlCLV3Reg3'-9	Homozygous	SlCLV3 downstream	-136bp (g1-g3)	Fig 4
S. lycopersicum	SlCLV3Reg3'-10	Homozygous	SlCLV3 downstream	-154bp (g1-g3)	Fig 4
S. lycopersicum	SlCLV3Reg3'-11	Homozygous	SlCLV3 downstream	-261bp (g1-g4), 1bp substitution (g4), +1bp (g5)	Fig 4
S. lycopersicum	SlCLV3Reg3'-12	Homozygous	SlCLV3 downstream	-3bp (g1), +106bp (g2), -3bp (g2), -7bp (g3)	Fig 4
S. lycopersicum	R4-5	Homozygous	R4	-329bp (g1-g2), 5bp substitution (g2)	Fig 5
S. lycopersicum	R4-5 + Reg3'a	Homozygous	R4 and SlCLV3 downstream	upstream: -329bp (g1-g2), 5bp substitution (g2) ; downstream: -10bp (g1), -4bp (g3)	Fig 5
S. lycopersicum	R4-5 + Reg3'b	Homozygous	R4 and SlCLV3 downstream	upstream: -329bp (g1-g2), 5bp substitution (g2) ; downstream: -5bp (g3), -4bp (g6)	Fig 5
S. lycopersicum	R4-5 + Reg3'c	Homozygous	R4 and SlCLV3 downstream	upstream: -329bp (g1-g2), 5bp substitution (g2) ; downstream: -2bp (g1), -5bp (g2), -4bp (g6)	Fig 5
S. lycopersicum	R4-5 + Reg3'd	Homozygous	R4 and SlCLV3 downstream	upstream: -329bp (g1-g2), 5bp substitution (g2) ; downstream: -3bp (g2), -1bp (g3)	Fig 5
S. lycopersicum	R4-5 + Reg3'e	Homozygous	R4 and SlCLV3 downstream	upstream: -329bp (g1-g2), 5bp substitution (g2) ; downstream: -5bp (g1), -3bp (g2), -6bp (g3)	Fig 5
S. lycopersicum	R4-5 + Reg3'f	Homozygous	R4 and SlCLV3 downstream	upstream: -329bp (g1-g2), 5bp substitution (g2) ; downstream: -32bp (g2-g3)	Fig 5
S. lycopersicum	R4-5 + Reg3'g	Homozygous	R4 and SlCLV3 downstream	upstream: -329bp (g1-g2), 5bp substitution (g2) ; downstream: -113bp (g1-g2)	Fig 5
S. lycopersicum	R4-5 + Reg3'h	Homozygous	R4 and SlCLV3 downstream	upstream: -329bp (g1-g2), 5bp substitution (g2) ; downstream: -116bp (g1-g2)	Fig 5
S. lycopersicum	R4-5 + Reg3'i	Homozygous	R4 and SlCLV3 downstream	upstream: -329bp (g1-g2), 5bp substitution (g2) ; downstream: -116bp (g1-g2)	Fig 5
S. lycopersicum	R4-5 + Reg3'j	Homozygous	R4 and SlCLV3 downstream	upstream: -329bp (g1-g2), 5bp substitution (g2) ; downstream: -264bp (g3-g5), -8bp (g6)	Fig 5
S. lycopersicum	R4-4	Homozygous	R4	-91bp (g1), +1bp (g2)	Fig 5
S. lycopersicum	SlCLV3Reg3'-11 + Reg5'a	Homozygous	R4 and SlCLV3 downstream	upstream: -55bp (g1) ; downstream: -261bp (g1-g4), 1bp substitution (g4), +1bp (g5)	Fig 5
S. lycopersicum	SlCLV3Reg3'-11 + Reg5'b	Homozygous	R4 and SlCLV3 downstream	upstream: -38bp (g1) ; downstream: -261bp (g1-g4), 1bp substitution (g4), +1bp (g5)	Fig 5
S. lycopersicum	R1-2	Homozygous	R1	-63bp (g1-g3)	Fig 5
S. lycopersicum	R1-3	Homozygous	R1	-65bp (g1-g3), -8bp (g2)	Fig 5
S. lycopersicum	R1-4	Homozygous	R1	-153bp (g1-g2)	Fig 5
S. lycopersicum	SlCLV3Reg3'-11 + Reg5'c	Homozygous	R1 and SlCLV3 downstream	upstream: -1bp (g1), -89bp (g2-g3); downstream: -261bp (g1-g4), 1bp substitution (g4), +1bp (g5)	Fig 5
S. lycopersicum	SlCLV3Reg3'-11 + Reg5'd	Homozygous	R1 and SlCLV3 downstream	upstream: -63bp (g1-g3), -9bp (g2) ; downstream: -261bp (g1-g4), 1bp substitution (g4), +1bp (g5)	Fig 5
S. lycopersicum	SlCLV3Reg3'-11 + Reg5'e	Homozygous	R1 and SlCLV3 downstream	upstream: -153bp (g1-g2) ; downstream: -261bp (g1-g4), 1bp substitution (g4), +1bp (g5)	Fig 5
