# Supplementary material for: Extreme restructuring of cis-regulatory regions controlling a deeply conserved plant stem cell regulator
Source: PLoS Genet. 2024 Mar 4;20(3):e1011174. doi: 10.1371/journal.pgen.1011174 (PMC10911594; doi:10.1371/journal.pgen.1011174)
Supplement: S3 Data — (ZIP) [file pgen.1011174.s007.zip]

Archive with 108 entries (105 files):
- S3_Data/
- S3_Data/.DS_Store
- __MACOSX/S3_Data/._.DS_Store
- S3_Data/Arabidopsis/
- S3_Data/Tomato/
- S3_Data/Arabidopsis/AtCLV3Reg5'-8 + Reg3'c a2.ab1
- S3_Data/Arabidopsis/AtCLV3Reg5'-7 + Reg3'o a1.ab1
- S3_Data/Arabidopsis/AtCLV3Reg3'-1 a1.ab1
- S3_Data/Arabidopsis/AtCLV3Reg5'-10.ab1
- S3_Data/Arabidopsis/AtCLV3Reg5'-8 + Reg3'c a1.ab1
- S3_Data/Arabidopsis/AtCLV3Reg5'-11.ab1
- S3_Data/Arabidopsis/AtCLV3Reg5'-7 + Reg3'o a2.ab1
- S3_Data/Arabidopsis/AtCLV3Reg3'-3 + Reg5'b.ab1
- S3_Data/Arabidopsis/AtCLV3Reg3'-1 a2.ab1
- S3_Data/Arabidopsis/AtCLV3Reg5'-8 + Reg3'e.ab1
- S3_Data/Arabidopsis/AtCLV3Reg5'-8 + Reg3'a a1.ab1
- S3_Data/Arabidopsis/AtCLV3Reg3'-3 + Reg5'f.ab1
- S3_Data/Arabidopsis/AtCLV3Reg3'-3.ab1
- __MACOSX/S3_Data/Arabidopsis/._AtCLV3Reg3'-3.ab1
- S3_Data/Arabidopsis/.DS_Store
- __MACOSX/S3_Data/Arabidopsis/._.DS_Store
- S3_Data/Arabidopsis/AtCLV3Reg5'-1 a1.ab1
- S3_Data/Arabidopsis/AtCLV3Reg3'-2.ab1
- S3_Data/Arabidopsis/AtCLV3Reg3'-3 + Reg5'g.ab1
- S3_Data/Arabidopsis/AtCLV3Reg5'-8 + Reg3'a a2.ab1
- S3_Data/Arabidopsis/AtCLV3Reg5'-1 a2.ab1
- S3_Data/Arabidopsis/AtCLV3Reg5'-7.ab1
- S3_Data/Arabidopsis/AtCLV3Reg3'-3 + Reg5'd a1.ab1
- S3_Data/Arabidopsis/AtCLV3Reg5'-6.ab1
- S3_Data/Arabidopsis/AtCLV3Reg5'-8 + Reg3'i a1.ab1
- S3_Data/Arabidopsis/AtCLV3Reg5'-9 a1.ab1
- S3_Data/Arabidopsis/AtCLV3Reg5'-7 + Reg3'q a2.ab1
- S3_Data/Arabidopsis/AtCLV3Reg5'-9 a3.ab1
- S3_Data/Arabidopsis/AtCLV3Reg3'-3 + Reg5'd a2.ab1
- S3_Data/Arabidopsis/AtCLV3Reg5'-5.ab1
- S3_Data/Arabidopsis/AtCLV3Reg5'-8 + Reg3'i a2.ab1
- S3_Data/Arabidopsis/AtCLV3Reg5'-9 a2.ab1
- S3_Data/Arabidopsis/AtCLV3Reg5'-7 + Reg3'q a1.ab1
- S3_Data/Arabidopsis/AtCLV3Reg3'-3 + Reg5'j a2.ab1
- S3_Data/Arabidopsis/AtCLV3Reg5'-8 + Reg3'g a2.ab1
- S3_Data/Arabidopsis/AtCLV3Reg5'-2.ab1
- S3_Data/Arabidopsis/AtCLV3Reg5'-3.ab1
- S3_Data/Arabidopsis/AtCLV3Reg3'-3 + Reg5'j a1.ab1
- S3_Data/Arabidopsis/AtCLV3Reg5'-8 + Reg3'g a1.ab1
- S3_Data/Arabidopsis/AtCLV3Reg5'-7 + Reg3'n a2.ab1
- S3_Data/Arabidopsis/AtCLV3Reg3'-3 + Reg5'c a1.ab1
- S3_Data/Arabidopsis/Atclv3 null a2.ab1
- S3_Data/Arabidopsis/AtCLV3Reg5'-8 + Reg3'b a1.ab1
- S3_Data/Arabidopsis/AtCLV3Reg5'-7 + Reg3'n a1.ab1
- S3_Data/Arabidopsis/AtCLV3Reg3'-3 + Reg5'c a2.ab1
- S3_Data/Arabidopsis/Atclv3 null a1.ab1
- S3_Data/Arabidopsis/AtCLV3Reg5'-8 + Reg3'b a2.ab1
- S3_Data/Arabidopsis/AtCLV3Reg5'-8.ab1
- S3_Data/Arabidopsis/AtCLV3Reg5'-8 + Reg3'l a2.ab1
- S3_Data/Arabidopsis/AtCLV3Reg3'-3 + Reg5'a a2.ab1
- S3_Data/Arabidopsis/AtCLV3Reg5'-8 + Reg3'l a1.ab1
- S3_Data/Arabidopsis/AtCLV3Reg3'-3 + Reg5'a a1.ab1
- S3_Data/Arabidopsis/AtCLV3Reg5'-4 a2.ab1
- S3_Data/Arabidopsis/AtCLV3Reg3'-3 + Reg5'i.ab1
- S3_Data/Arabidopsis/AtCLV3Reg3'-3 + Reg5'e a2.ab1
- S3_Data/Arabidopsis/AtCLV3Reg5'-8 + Reg3'd a2.ab1
- S3_Data/Arabidopsis/AtCLV3Reg5'-7 + Reg3'p a1.ab1
- S3_Data/Arabidopsis/AtCLV3Reg3'-3 + Reg5'h.ab1
- S3_Data/Arabidopsis/AtCLV3Reg5'-4 a1.ab1
- S3_Data/Arabidopsis/AtCLV3Reg5'-8 + Reg3'm.ab1
- S3_Data/Arabidopsis/AtCLV3Reg3'-3 + Reg5'e a1.ab1
- S3_Data/Arabidopsis/AtCLV3Reg5'-7 + Reg3'p a2.ab1
- S3_Data/Arabidopsis/AtCLV3Reg5'-8 + Reg3'd a1.ab1
- S3_Data/Arabidopsis/AtCLV3Reg5'-7 + Reg3'r a2.ab1
- S3_Data/Arabidopsis/AtCLV3Reg5'-8 + Reg3'f a1.ab1
- S3_Data/Arabidopsis/AtCLV3Reg5'-8 + Reg3'h.ab1
- S3_Data/Arabidopsis/AtCLV3Reg5'-8 + Reg3'j a1.ab1
- S3_Data/Arabidopsis/AtCLV3Reg5'-8 + Reg3'f a2.ab1
- S3_Data/Arabidopsis/AtCLV3Reg5'-7 + Reg3'r a1.ab1
- S3_Data/Arabidopsis/AtCLV3Reg5'-8 + Reg3'k.ab1
- S3_Data/Arabidopsis/AtCLV3Reg5'-8 + Reg3'j a2.ab1
- S3_Data/Tomato/R4-5 + Reg3'c.ab1
- S3_Data/Tomato/R4-5 + Reg3'b.ab1
- S3_Data/Tomato/R1-4.ab1
- S3_Data/Tomato/R4-5 + Reg3'a.ab1
- S3_Data/Tomato/R4-5 + Reg3'e.ab1
- S3_Data/Tomato/R4-5 + Reg3'd.ab1
- S3_Data/Tomato/R1-2.ab1
- S3_Data/Tomato/R4-5 + Reg3'f.ab1
- S3_Data/Tomato/R4-5 + Reg3'g.ab1
- S3_Data/Tomato/R1-3.ab1
- S3_Data/Tomato/SlCLV3Reg3'-11 + Reg5'e.ab1
- S3_Data/Tomato/SlCLV3Reg3'-11 + Reg5'd.ab1
- S3_Data/Tomato/SlCLV3Reg3'-9.ab1
- S3_Data/Tomato/SlCLV3Reg3'-8.ab1
- S3_Data/Tomato/SlCLV3Reg3'-11 + Reg5'a.ab1
- S3_Data/Tomato/SlCLV3Reg3'-11 + Reg5'c.ab1
- S3_Data/Tomato/R4-5.ab1
- S3_Data/Tomato/R4-4.ab1
- S3_Data/Tomato/SlCLV3Reg3'-11 + Reg5'b.ab1
- S3_Data/Tomato/SlCLV3Reg3'-6.ab1
- S3_Data/Tomato/SlCLV3Reg3'-7.ab1
- S3_Data/Tomato/SlCLV3Reg3'-5.ab1
- S3_Data/Tomato/SlCLV3Reg3'-4.ab1
- S3_Data/Tomato/SlCLV3Reg3'-1.ab1
- S3_Data/Tomato/SlCLV3Reg3'-3.ab1
- S3_Data/Tomato/SlCLV3Reg3'-2.ab1
- S3_Data/Tomato/R4-5 + Reg3'j.ab1
- S3_Data/Tomato/SlCLV3Reg3'-10.ab1
- S3_Data/Tomato/SlCLV3Reg3'-11.ab1
- S3_Data/Tomato/R4-5 + Reg3'i.ab1
- S3_Data/Tomato/SlCLV3Reg3'-12.ab1
- S3_Data/Tomato/R4-5 + Reg3'h.ab1
