# Supplementary material for: Extreme restructuring of cis-regulatory regions controlling a deeply conserved plant stem cell regulator
Source: PLoS Genet. 2024 Mar 4;20(3):e1011174. doi: 10.1371/journal.pgen.1011174 (PMC10911594; doi:10.1371/journal.pgen.1011174)
Supplement: S4 Data — (XLSX) [file pgen.1011174.s008.xlsx]

## Sheet: Fig 2A
Dunnett Test Statistics Fig 2A
Genotypes Compared	*P-value (averaging across all fruits)	P-value (averaging by plant)
WT-AtCLV3Reg5'-1	1	1
WT-AtCLV3Reg5'-2	1	1
WT-AtCLV3Reg5'-3	0.011	0.2
WT-AtCLV3Reg5'-4	1	1
WT-AtCLV3Reg5'-5	1	1
WT-AtCLV3Reg5'-6	1	1
WT-AtCLV3Reg5'-7	1.2x10-15	6.5x10-7
WT-AtCLV3Reg5'-8	1	1
WT-AtCLV3Reg5'-9	1	1
WT-AtCLV3Reg5'-10	1	1
WT-AtCLV3Reg5'-11	<2x10-16	<2x10-16
WT-Atclv3	<2x10-16	<2x10-16
*Statistics that are shown in figures

## Sheet: Fig 2C
Dunnett Test Statistics Fig 2C
Genotypes Compared	*P-value (averaging across all fruits)	P-value (averaging by plant)
WT-AtCLV3Reg3'-1	<2x10-16	<2x10-16
WT-AtCLV3Reg3'-2	0.96	0.95
WT-AtCLV3Reg3'-3	<2x10-16	<2x10-16
*Statistics that are shown in figures

## Sheet: Fig 3B
Dunnett Test Statistics Fig 3B
Genotypes Compared	*P-value (averaging across all fruits)	P-value (averaging by plant)
AtCLV3Reg5'-8 - WT	1	1
AtCLV3Reg5'-8 - AtCLV3Reg5'-8+Reg3'a	1	1
AtCLV3Reg5'-8 - AtCLV3Reg5'-8+Reg3'b	1	1
AtCLV3Reg5'-8 - AtCLV3Reg5'-8+Reg3'c	1	1
AtCLV3Reg5'-8 - AtCLV3Reg5'-8+Reg3'd	0.13	0.63
AtCLV3Reg5'-8 - AtCLV3Reg5'-8+Reg3'e	2.7x10-8	0.0022
AtCLV3Reg5'-8 - AtCLV3Reg5'-8+Reg3'f	<2x10-16	8x10-7
AtCLV3Reg5'-8 - AtCLV3Reg5'-8+Reg3'g	<2x10-16	2.6x10-8
AtCLV3Reg5'-8 - AtCLV3Reg5'-8+Reg3'h	<2x10-16	2.1x10-8
AtCLV3Reg5'-8 - AtCLV3Reg5'-8+Reg3'i	<2x10-16	6.6x10-10
AtCLV3Reg5'-8 - AtCLV3Reg5'-8+Reg3'j	<2x10-16	<2x10-16
AtCLV3Reg5'-8 - AtCLV3Reg5'-8+Reg3'k	<2x10-16	<2x10-16
AtCLV3Reg5'-8 - AtCLV3Reg5'-8+Reg3'l	<2x10-16	<2x10-16
AtCLV3Reg5'-8 - AtCLV3Reg5'-8+Reg3'm	<2x10-16	<2x10-16
*Statistics that are shown in figures

## Sheet: Fig 3C
Dunnett Test Statistics Fig 3C
Genotypes Compared	*P-value (averaging across all fruits)	P-value (averaging by plant)
AtCLV3Reg5'-7- WT	2.7x10-5	0.0024
AtCLV3Reg5'-7 - AtCLV3Reg5'-7+Reg3'n	0.052	0.18
AtCLV3Reg5'-7 - AtCLV3Reg5'-7+Reg3'o	0.042	0.15
AtCLV3Reg5'-7 - AtCLV3Reg5'-7+Reg3'p	<2x10-16	<2x10-16
AtCLV3Reg5'-7 - AtCLV3Reg5'-7+Reg3'q	<2x10-16	<2x10-16
AtCLV3Reg5'-7 - AtCLV3Reg5'-7+Reg3'r	<2x10-16	<2x10-16
*Statistics that are shown in figures

## Sheet: Fig 3D
Dunnett Test Statistics Fig 3D
Genotypes Compared	*P-value (averaging across all fruits)	P-value (averaging by plant)
AtCLV3Reg3'-3 - WT	<2x10-16	3.6x10-7
AtCLV3Reg3'-3- AtCLV3Reg3'-3+Reg5'a	5.5x10-6	0.007
AtCLV3Reg3'-3- AtCLV3Reg3'-3+Reg5'b	0.12	0.5
AtCLV3Reg3'-3- AtCLV3Reg3'-3+Reg5'c	<2x10-16	<2x10-16
AtCLV3Reg3'-3- AtCLV3Reg3'-3+Reg5'd	<2x10-16	<2x10-16
AtCLV3Reg3'-3- AtCLV3Reg3'-3+Reg5'e	<2x10-16	<2x10-16
AtCLV3Reg3'-3- AtCLV3Reg3'-3+Reg5'f	<2x10-16	<2x10-16
AtCLV3Reg3'-3- AtCLV3Reg3'-3+Reg5'g	<2x10-16	<2x10-16
AtCLV3Reg3'-3- AtCLV3Reg3'-3+Reg5'h	<2x10-16	<2x10-16
AtCLV3Reg3'-3- AtCLV3Reg3'-3+Reg5'i	<2x10-16	<2x10-16
AtCLV3Reg3'-3- AtCLV3Reg3'-3+Reg5'j	<2x10-16	<2x10-16
AtCLV3Reg3'-3 - Atclv3	<2x10-16	<2x10-16
*Statistics that are shown in figures

## Sheet: Fig 3F
Genetic Interaction Tests Fig 3F
Individual mutations	Combined alleles	*Adjusted P-value of interaction effect (averaging across all fruits)	Adjusted P-value of interaction effect (averaging by plant)
AtCLV3Reg5'-8	AtCLV3Reg5'-8+Reg3'l	7.47x10-109	8.67x10-19
AtCLV3Reg3'-1
AtCLV3Reg5'-8	AtCLV3Reg5'-8+Reg3'm	1.96x10-111	5.82x10-19
AtCLV3Reg3'-3
AtCLV3Reg5'-7	AtCLV3Reg5'-7+Reg3'r	2.96x10-93	8.98x10-23
AtCLV3Reg3'-1
AtCLV3Reg3'-3	AtCLV3Reg3'-3+Reg5'g	6.74x10-85	3.45x10-16
AtCLV3Reg5'-5
AtCLV3Reg3'-3	AtCLV3Reg3'-3+Reg5'h	1.34x10-95	2.17x10-20
AtCLV3Reg5'-6
AtCLV3Reg3'-3	AtCLV3Reg3'-3+Reg5'i	3.31x10-120	8.63x10-25
AtCLV3Reg5'-8
*Statistics that are shown in figures

## Sheet: Fig 4C
Dunnett Test Statistics Fig 4C
Genotypes Compared	*P-value (averaging across all fruits)	P-value (averaging by plant)
WT-SlCLV3Reg3'-1	1	1
WT-SlCLV3Reg3'-2	1	1
WT-SlCLV3Reg3'-3	1	1
WT-SlCLV3Reg3'-4	1	1
WT-SlCLV3Reg3'-5	2.6x10-5	0.015
WT-SlCLV3Reg3'-6	1	1
WT-SlCLV3Reg3'-7	0.00054	0.092
WT-SlCLV3Reg3'-8	0.11	0.55
WT-SlCLV3Reg3'-9	6.6x10-12	0.018
WT-SlCLV3Reg3'-10	<2x10-16	4.8x10-8
WT-SlCLV3Reg3'-11	<2x10-16	1.8x10-7
WT-SlCLV3Reg3'-12	1	1
*Statistics that are shown in figures

## Sheet: Fig 5A
Dunnett Test Statistics Fig 5A
Genotypes Compared	*P-value (averaging across all fruits)	P-value (averaging by plant)
R4-5-WT	1.2x10-13	5.0x10-6
R4-5-Reg3'a	1	1
R4-5-Reg3'b	1	1
R4-5-Reg3'c	0.3	0.63
R4-5-Reg3'd	0.97	1
R4-5-Reg3'e	0.98	1
R4-5-Reg3'f	0.021	0.22
R4-5-Reg3'g	<2x10-16	1.7x10-7
R4-5-Reg3'h	8.2x10-5	0.021
R4-5-Reg3'i	1.8x10-8	0.00067
R4-5-Reg3'j	2.7x10-11	6.9x10-5
*Statistics that are shown in figures

## Sheet: Fig 5B
Dunnett Test Statistics Fig 5B
Genotypes Compared	*P-value (averaging across all fruits)	P-value (averaging by plant)
SlCLV3Reg3'-11-WT	4.1x10-13	2.6x10-8
SlCLV3Reg3'-11-R4-4	0.68	0.74
SlCLV3Reg3'-11-SlCLV3Reg3'-11+Reg5'a	0.0009	0.0055
SlCLV3Reg3'-11-SlCLV3Reg3'-11+Reg5'b	7.2x10-7	8.1x10-5
*Statistics that are shown in figures

## Sheet: Fig 5C
Dunnett Test Statistics Fig 5C
Genotypes Compared	*P-value (averaging across all fruits)	P-value (averaging by plant)
SlCLV3Reg3'-11-WT	2.0x10-10	5.1x10-6
SlCLV3Reg3'-11-R1-2	1.3x10-10	6.6x10-6
SlCLV3Reg3'-11-R1-3	0.21	0.45
SlCLV3Reg3'-11-R1-4	0.94	0.98
SlCLV3Reg3'-11-SlCLV3Reg3'-11+Reg5'c	0.63	0.82
SlCLV3Reg3'-11-SlCLV3Reg3'-11+Reg5'd	1	1
SlCLV3Reg3'-11-SlCLV3Reg3'-11+Reg5'e	<2x10-16	1.1x10-12
*Statistics that are shown in figures

[truncated: 1 more sheets: Fig 5D]
